# Supplementary material for: Identification and Characterization of Full-Length cDNAs in Channel Catfish (Ictalurus punctatus) and Blue Catfish (Ictalurus furcatus)
Source: PLoS One. 2010 Jul 12;5(7):e11546. doi: 10.1371/journal.pone.0011546 (PMC2902525; doi:10.1371/journal.pone.0011546)
Supplement: Table S1 — Full-length cDNA information including GenBank accession number, BLASTX Gene_ID, BAC end sequence (BES) ID, physical map contig ID, linkage group ID, top gene hit name, and gene ontology (GO) annotation (0.57 MB XLS) [file pone.0011546.s001.xls]

## Sheet: Sheet1
Supplementary Table 1. Full-length cDNA information including GenBank accession number, BLASTX Gene_ID, BAC end sequence (BES) ID, physical map contig ID, linkage group ID, top gene hit name, and gene ontology (GO) annotation
Species	Accession	BLASTX Gene_ID	BES_ID	Physical Map Contig_ID	Linkage Group_ID	Gene_name	GO Annotation
Blue catfish	GU587950	Q96GY3				Protein lin-37 homolog	F:protein binding
Blue catfish	GU587951	Q90XG0				Triosephosphate isomerase B	P:gluconeogenesis; P:fatty acid biosynthetic process; F:triose-phosphate isomerase activity; P:pentose-phosphate shunt; P:glycolysis; P:glyceraldehyde-3-phosphate metabolic process
Blue catfish	GU587952	Q561X0				Transmembrane protein 188	C:membrane attack complex
Blue catfish	GU587953	Q6NV18	DX083855	Contig0118	2	Non-homologous end-joining factor 1	F:identical protein binding; P:double-strand break repair via nonhomologous end joining; P:T cell differentiation; P:response to ionizing radiation; C:nucleus; P:B cell differentiation
Blue catfish	GU587954	Q29RU1				28S ribosomal protein S12, mitochondrial	P:translation; P:male courtship behavior; P:detection of mechanical stimulus involved in sensory perception of sound; F:structural constituent of ribosome; C:extracellular space; C:mitochondrial small ribosomal subunit; F:protein binding
Blue catfish	GU587955	Q568T4				Uncharacterized protein C11orf73 homolog	P:lung development; C:cytoplasm; P:Golgi organization
Blue catfish	GU587956	Q6P2T0				Trimeric intracellular cation channel type A	F:potassium ion binding; C:nuclear membrane; P:potassium ion transport; F:potassium channel inhibitor activity; C:membrane attack complex; C:sarcoplasmic reticulum membrane; F:potassium channel activity
Blue catfish	GU587957	Q8IX29				F-box only protein 16	F:Rho guanyl-nucleotide exchange factor activity; P:regulation of Rho protein signal transduction; P:ubiquitin cycle; C:intracellular
Blue catfish	GU587958	Q9UQ07				MAPK/MAK/MRK overlapping kinase	C:cytoplasm; P:protein amino acid phosphorylation; C:extracellular space; F:protein binding; F:protein kinase activity; P:transport; P:signal transduction; C:integral to membrane
Blue catfish	GU587959	Q922H2				Pyruvate dehydrogenase (lipoamide) kinase isozyme 3, mitochondrial	F:protein histidine kinase activity; F:ATP binding; F:protein binding; F:pyruvate dehydrogenase (acetyl-transferring) kinase activity; C:mitochondrial part; P:glucose metabolic process; P:protein amino acid phosphorylation
Blue catfish	GU587960	Q9BUU2	FI870398	Contig1774		Uncharacterized protein C16orf68
Blue catfish	GU587961	Q6P0G8				Pleckstrin homology domain-containing family J member 1	F:protein binding
Blue catfish	GU587962	Q9W6I0				Ubiquinol-cytochrome c reductase complex chaperone CBP3 homolog	C:cytoplasmic membrane-bounded vesicle; F:protein binding; C:membrane
Blue catfish	GU587963	P0C606				SAGA-associated factor 29 homolog	C:nucleus; P:regulation of transcription, DNA-dependent
Blue catfish	GU587964	O08859				Tumor necrosis factor-inducible gene 6 protein	F:Gram-negative bacterial binding; F:low-density lipoprotein receptor activity; C:external side of plasma membrane; P:cell-cell signaling; P:inflammatory response; P:defense response to bacterium; C:extracellular space; P:cell adhesion; F:hyaluronic acid binding; F:scavenger receptor activity; P:signal transduction; P:receptor-mediated endocytosis; F:catalytic activity; C:integral to plasma membr…
Blue catfish	GU587965	Q9ULC4				Malignant T cell amplified sequence 1	P:positive regulation of cell proliferation; F:RNA binding
Blue catfish	GU587966	Q5RJR2	DX085640	Contig1952		Twinfilin-1	C:cytoplasm; P:protein amino acid phosphorylation; F:actin binding; F:protein tyrosine kinase activity; C:actin cytoskeleton
Blue catfish	GU587967	Q5U385				TATA box-binding protein-like protein 1	P:transcription initiation from RNA polymerase II promoter; P:regulation of transcription, DNA-dependent; F:DNA binding; P:dTTP biosynthetic process; P:acrosome assembly; F:transcription coactivator activity; C:transcription factor TFIID complex; C:cytoplasm; F:RNA polymerase II transcription factor activity
Blue catfish	GU587968	Q9PSX7				Rho-related GTP-binding protein RhoC	C:cytoskeleton; F:signal transducer activity; F:GTP binding; P:negative regulation of neuron differentiation; P:positive regulation of actin filament polymerization; P:positive regulation of I-kappaB kinase/NF-kappaB cascade; P:negative regulation of calcium ion transport via voltage-gated calcium channel activity; P:cell-matrix adhesion; P:positive regulation of translation; P:regulation of dend…
Blue catfish	GU587969	Q68EK7				Ras-related protein Rab-4B	C:endosome; F:GTP binding; C:plasma membrane; F:protein binding; C:membrane attack complex; F:protein transporter activity; P:regulation of endocytosis; P:small GTPase mediated signal transduction; F:GTPase activity; P:protein transport
Blue catfish	GU587970	Q9YH37				Ras-related protein Rap-1b	C:cytoplasm; F:protein binding; C:plasma membrane; F:GTP binding; P:cell proliferation; P:small GTPase mediated signal transduction
Blue catfish	GU587971	Q99MH5				Nucleoside diphosphate kinase homolog 5	F:nucleoside diphosphate kinase activity; P:nucleoside metabolic process; P:spermatid development; P:UTP biosynthetic process; P:anti-apoptosis; F:ATP binding; P:GTP biosynthetic process; P:multicellular organismal development; P:CTP biosynthetic process
Blue catfish	GU587972	A3KP37				Probable methyltransferase C20orf7 homolog, mitochondrial	C:extracellular region; P:metabolic process; F:methyltransferase activity
Blue catfish	GU587973	O75791				GRB2-related adapter protein 2	C:cytoplasm; P:cell-cell signaling; F:SH3/SH2 adaptor activity; P:Ras protein signal transduction
Blue catfish	GU587974	P49706	DX097027	Contig2623		G1/S-specific cyclin-D2	P:positive regulation of cyclin-dependent protein kinase activity; P:positive regulation of protein amino acid phosphorylation; C:cyclin-dependent protein kinase holoenzyme complex; P:cell division; F:protein kinase binding; P:positive regulation of cell proliferation; C:nucleus
Blue catfish	GU587975	Q6P5M2				WD repeat-containing protein 61	F:molecular_function; P:biological_process
Blue catfish	GU587763	Q5RGP9				Thyroid transcription factor 1-associated protein 26 homolog	F:protein binding
Blue catfish	GU587764	Q6AZD4				Mitochondrial inner membrane protease subunit 2	F:endopeptidase inhibitor activity; F:signal peptidase activity; C:mitochondrial inner membrane peptidase complex; F:serine-type peptidase activity; P:proteolysis; C:membrane attack complex; P:mitochondrial protein processing during import; F:mitochondrial inner membrane peptidase activity
Blue catfish	GU587765	P62323				Small nuclear ribonucleoprotein Sm D3	F:mRNA binding; C:snRNP U5; C:snRNP U1; P:mitotic spindle organization; P:lymph gland development; P:peripheral nervous system development; P:muscle organ development; F:protein binding; P:nuclear mRNA splicing, via spliceosome; C:U4/U6 x U5 tri-snRNP complex; F:RNA splicing factor activity, transesterification mechanism; C:cytoplasm; P:neuron differentiation
Blue catfish	GU587766	Q8R2F2				Sphingolipid delta(4)-desaturase/C4-hydroxylase DES2	C:endoplasmic reticulum membrane; F:sphingosine hydroxylase activity; P:fatty acid biosynthetic process; F:oxidoreductase activity, acting on paired donors, with oxidation of a pair of donors resulting in the reduction of molecular oxygen to two molecules of water; C:integral to membrane
Blue catfish	GU587767	Q9JJT0				RNA 3'-terminal phosphate cyclase-like protein	C:nucleolus; P:rRNA processing; F:RNA-3'-phosphate cyclase activity
Blue catfish	GU587768	P28024				Proteasome subunit beta type-4 (Fragment)	C:proteasome core complex; F:threonine-type endopeptidase activity; P:ubiquitin-dependent protein catabolic process; C:nucleus
Blue catfish	GU587769	Q568Z6				IST1 homolog	F:protein binding; C:ER-Golgi intermediate compartment
Blue catfish	GU587770	Q7SYR1				Probable O-sialoglycoprotein endopeptidase	C:cytoplasm; F:protein binding; P:proteolysis; C:nucleus; F:zinc ion binding; F:O-sialoglycoprotein endopeptidase activity
Blue catfish	GU587771	Q6IQS6	FI899540	Contig2559		SUMO-activating enzyme subunit 1	F:ligase activity; F:ubiquitin activating enzyme activity; F:enzyme activator activity; F:ATP-dependent protein binding; P:protein ubiquitination; C:nucleus; F:protein C-terminus binding; F:protein heterodimerization activity
Blue catfish	GU587772	Q9Y235				Probable C->U-editing enzyme APOBEC-2	P:defense response; P:mRNA modification; F:RNA binding; F:metal ion binding; F:cytidine deaminase activity; P:negative regulation of viral reproduction; P:immune response; P:gene expression
Blue catfish	GU587773	Q6TLF6	FI858613	Contig2231		Regucalcin	F:calcium ion binding; F:calcium channel inhibitor activity; P:regulation of calcium-mediated signaling; F:calcium channel activity; P:cellular calcium ion homeostasis; F:enzyme regulator activity; P:positive regulation of ATPase activity; P:calcium ion transport; C:cytoplasm; C:nucleus
Blue catfish	GU587774	Q6YNC8				Histone H2A.Z	C:nucleosome; F:DNA binding; P:nucleosome assembly; P:multicellular organismal development; C:nucleus
Blue catfish	GU587775	Q5REH2				Probable palmitoyltransferase ZDHHC6	F:acyltransferase activity; C:integral to membrane; F:zinc ion binding
Blue catfish	GU587776	Q6IV56				RING finger protein 141	F:zinc ion binding; F:protein binding; P:regulation of transcription, DNA-dependent
Blue catfish	GU587777	Q28104				Coatomer subunit epsilon	C:COPI vesicle coat; F:protein transporter activity; C:Golgi membrane; P:retrograde vesicle-mediated transport, Golgi to ER; P:intra-Golgi vesicle-mediated transport; P:protein complex assembly; F:protein binding; F:structural molecule activity; P:protein transport
Blue catfish	GU587778	Q9D125				28S ribosomal protein S25, mitochondrial	C:mitochondrial small ribosomal subunit; F:structural constituent of ribosome; P:translation
Blue catfish	GU587779	O73872				Superoxide dismutase Cu-Zn	F:copper ion transmembrane transporter activity; C:cytoplasmic vesicle; F:chaperone binding; P:myelin maintenance in the peripheral nervous system; F:antioxidant activity; F:copper ion binding; P:ovarian follicle development; P:response to hydrogen peroxide; P:myeloid cell homeostasis; C:protein complex; C:cytosol; P:retina homeostasis; P:regulation of mitochondrial membrane potential; P:sensory …
Blue catfish	GU587780	Q9Y343				Sorting nexin-24	P:protein transport; F:phosphoinositide binding; F:protein binding; P:cell communication
Blue catfish	GU587781	Q7TSV3				Zinc finger MYND domain-containing protein 19	C:cytoplasm; C:synaptosome; F:zinc ion binding; C:plasma membrane
Blue catfish	GU587782	Q90515				Transmembrane emp24 domain-containing protein 10	C:integral to membrane; P:regulated secretory pathway; C:Golgi membrane; C:ER-Golgi intermediate compartment; P:vesicle targeting, to, from or within Golgi; C:melanosome; C:microsome; F:protein binding; C:cis-Golgi network; C:zymogen granule membrane; P:protein transport
Blue catfish	GU587783	Q5E951				Tubulin-folding cofactor B	C:cytoskeleton; P:multicellular organismal development; F:protein binding
Blue catfish	GU587784	O73817				Proteasome subunit beta type-3	C:proteasome core complex; F:protein binding; P:ubiquitin-dependent protein catabolic process; F:threonine-type endopeptidase activity; C:nucleus
Blue catfish	GU587785	P62155	DX089591	Contig2760	21	Calmodulin	C:cytoplasm; C:plasma membrane; F:N-terminal myristoylation domain binding; F:calcium ion binding; C:spindle; P:G-protein coupled receptor protein signaling pathway; F:myosin binding
Blue catfish	GU587786	P00507				Aspartate aminotransferase, mitochondrial	P:oxaloacetate metabolic process; P:fatty acid transport; P:aspartate catabolic process; P:glutamate catabolic process to 2-oxoglutarate; P:aspartate biosynthetic process; C:mitochondrial inner membrane; P:response to ethanol; C:extracellular space; P:glutamate catabolic process to aspartate; C:mitochondrial matrix; F:pyridoxal phosphate binding; F:L-aspartate:2-oxoglutarate aminotransferase acti…
Blue catfish	GU587787	Q9UNL2				Translocon-associated protein subunit gamma	F:receptor activity; C:integral to endoplasmic reticulum membrane; C:microsome; C:translocon complex; F:signal sequence binding; F:protein binding; P:cotranslational protein targeting to membrane
Blue catfish	GU587788	Q6IMI4				Sulfotransferase 6B1	C:lysosome; C:cytoplasm; F:transferase activity; P:biological_process; F:sulfotransferase activity
Blue catfish	GU587789	P83468				14 kDa phosphohistidine phosphatase	C:cytoplasm; F:phosphatase activity
Blue catfish	GU587790	P02611				Myosin regulatory light chain 2B, cardiac muscle isoform	F:actin monomer binding; F:structural constituent of muscle; F:calcium ion binding; P:negative regulation of cell growth; C:myosin complex; P:regulation of striated muscle contraction; P:ventricular cardiac muscle morphogenesis; F:myosin heavy chain binding; F:motor activity; C:sarcomere
Blue catfish	GU587791	Q32LR5				Ashwin	F:molecular_function; P:biological_process; C:cellular_component
Blue catfish	GU587792	Q6TNP8				Vacuolar protein sorting-associated protein 26A	C:retromer complex; F:protein binding; P:retrograde transport, endosome to Golgi; C:membrane attack complex; F:protein transporter activity; P:vacuolar transport; C:cytosol; C:endosome membrane; P:protein transport
Blue catfish	GU587793	Q0P4C5				UPF0602 protein C4orf47 homolog
Blue catfish	GU587794	Q13889				General transcription factor IIH subunit 3	F:general RNA polymerase II transcription factor activity; C:core TFIIH complex; F:protein N-terminus binding; F:damaged DNA binding; F:transcription factor activity; P:nucleotide-excision repair; C:nucleus; F:zinc ion binding; P:regulation of transcription, DNA-dependent
Blue catfish	GU587795	Q6NV24				Uncharacterized protein C1orf93 homolog	F:molecular_function; P:biological_process
Blue catfish	GU587796	P61972				Nuclear transport factor 2	C:cytosol; F:protein transporter activity; P:positive regulation of growth rate; P:embryonic development ending in birth or egg hatching; P:protein import into nucleus; C:nuclear pore; P:reproduction; P:molting cycle, collagen and cuticulin-based cuticle; P:nematode larval development; F:protein binding; P:locomotion
Blue catfish	GU587797	Q9D1H6				NADH dehydrogenase 1 alpha subcomplex assembly factor 4
Blue catfish	GU587798	Q7SXY4				Cytoplasmic dynein 2 light intermediate chain 1	P:cilium assembly; P:determination of left/right symmetry; C:cytoskeletal part; C:cell projection; C:microtubule cytoskeleton
Blue catfish	GU587799	Q502H1				UPF0366 protein C11orf67 homolog	P:biological_process; C:cellular_component
Blue catfish	GU587800	Q9DB16				Calcium-binding protein 39-like	F:protein binding; C:cytoplasm; F:calcium ion binding
Blue catfish	GU587801	Q802G6				Methionine-R-sulfoxide reductase B1	F:zinc ion binding; F:selenium binding; F:peptide-methionine-(S)-S-oxide reductase activity
Blue catfish	GU587802	O08850				Regulator of G-protein signaling 5	F:GTPase activator activity; P:negative regulation of signal transduction; F:signal transducer activity; P:regulation of G-protein coupled receptor protein signaling pathway
Blue catfish	GU587803	Q9HCN4				GPN-loop GTPase 1	C:cytoplasm; P:hermaphrodite genitalia development; P:nematode larval development; F:GTP binding; F:protein binding; P:positive regulation of growth rate; F:ATP binding; P:embryonic development ending in birth or egg hatching; F:nucleoside-triphosphatase activity; P:small GTPase mediated signal transduction
Blue catfish	GU587804	P61967	DX090971	Contig2216		AP-1 complex subunit sigma-1A	F:protein transporter activity; C:coated pit; P:protein complex assembly; F:protein binding; C:trans-Golgi network; P:receptor-mediated endocytosis; P:intracellular protein transport; C:AP-1 adaptor complex
Blue catfish	GU587805	Q6VEU3				RNA-binding protein PNO1	C:nucleolus; F:RNA binding
Blue catfish	GU587806	Q8HY81				Cathepsin S	F:cathepsin S activity; C:extracellular space; C:lysosome; P:proteolysis; C:membrane; P:immune response
Blue catfish	GU587807	B5FZ84				Hippocalcin-like protein 1	F:calcium ion binding
Blue catfish	GU587808	Q2VPM9				Tubulin polymerization-promoting protein family member 3
Blue catfish	GU587809	P40241				CD9 antigen	P:platelet activation; P:cell motion; P:paranodal junction assembly; P:negative regulation of cell proliferation; P:cell adhesion; F:protein binding; P:fusion of sperm to egg plasma membrane; C:integral to plasma membrane
Blue catfish	GU587810	Q5VTD9				Zinc finger protein Gfi-1b	P:negative regulation of cell fate specification; F:zinc ion binding; P:mechanosensory behavior; P:inner ear morphogenesis; F:DNA binding; P:negative regulation of transcription from RNA polymerase II promoter; P:positive regulation of cell fate specification; P:auditory receptor cell differentiation; F:protein binding; P:regulation of transcription during G1 phase of mitotic cell cycle; F:specif…
Blue catfish	GU587811	P60892				Ribose-phosphate pyrophosphokinase 1	P:purine base metabolic process; P:sensory perception of sound; P:nervous system development; P:ribonucleoside monophosphate biosynthetic process; F:ribose phosphate diphosphokinase activity; F:magnesium ion binding; P:nucleoside metabolic process
Blue catfish	GU587812	P80385	FI873939	Contig2260		5'-AMP-activated protein kinase subunit gamma-1	P:spermatogenesis; P:protein amino acid phosphorylation; P:fatty acid biosynthetic process; P:signal transduction; C:nucleus; F:cAMP-dependent protein kinase activity
Blue catfish	GU587813	Q92051				Carbonic anhydrase	C:cytoplasm; P:establishment of localization; P:one-carbon compound metabolic process; F:zinc ion binding; F:carbonate dehydratase activity
Blue catfish	GU587814	Q92047				Protein-L-isoaspartate(D-aspartate) O-methyltransferase	F:identical protein binding; P:protein amino acid methylation; F:protein-L-isoaspartate (D-aspartate) O-methyltransferase activity; C:endoplasmic reticulum; P:protein repair
Blue catfish	GU587815	P62309				Small nuclear ribonucleoprotein G	C:small nuclear ribonucleoprotein complex; P:positive regulation of growth rate; P:embryonic development ending in birth or egg hatching; C:small nucleolar ribonucleoprotein complex; P:spliceosome assembly; P:reproduction; P:nematode larval development; C:spliceosome; F:protein binding; P:locomotion; F:dihydrolipoyl dehydrogenase activity; F:FAD binding; F:RNA splicing factor activity, transester…
Blue catfish	GU587816	Q90WT7				Bladder cancer-associated protein	C:membrane attack complex
Blue catfish	GU587817	Q3MHR0				Acyl-protein thioesterase 1	P:fatty acid metabolic process; F:lysophospholipase activity; C:mitochondrion
Blue catfish	GU587818	Q9DGJ0				Myoglobin	F:metal ion binding; P:transport
Blue catfish	GU587819	O15143				Actin-related protein 3-Feb complex subunit 1B	C:cytoplasm; F:structural constituent of cytoskeleton; P:cell motion; C:Arp2/3 protein complex; P:actin filament organization; P:cell morphogenesis; F:actin binding; C:cell projection
Blue catfish	GU587820	P81103				V-type proton ATPase subunit e 1	P:ATP hydrolysis coupled proton transport; C:proton-transporting two-sector ATPase complex; C:membrane fraction; F:ATP binding; C:integral to membrane; F:proton-transporting ATPase activity, rotational mechanism
Blue catfish	GU587821	Q5U318				Astrocytic phosphoprotein PEA-15	F:protein kinase C binding; C:cytosol; C:microtubule associated complex; P:anti-apoptosis; C:membrane fraction; P:intracellular signaling cascade; P:negative regulation of glucose import; F:sugar:hydrogen symporter activity
Blue catfish	GU587822	A2AMZ4				Uncharacterized protein C17orf89 homolog
Blue catfish	GU587823	Q2YDS5				Sodium channel modifier 1	C:nucleus; P:RNA splicing
Blue catfish	GU587824	Q561Y0				WD repeat-containing protein 92	P:apoptosis
Blue catfish	GU587825	Q0P448				Protein DPCD	F:molecular_function; P:biological_process
Blue catfish	GU587826	Q01085				Nucleolysin TIAR	P:defense response; P:negative regulation of cytokine biosynthetic process; C:lysosome; P:negative regulation of translation; P:stem cell division; P:induction of apoptosis; P:regulation of transcription from RNA polymerase II promoter; F:poly(A) RNA binding; F:AU-rich element binding; F:nucleotide binding; P:germ cell development; P:positive regulation of cell proliferation; C:nucleus; F:RNA pol…
Blue catfish	GU587827	Q96AT9				Ribulose-phosphate 3-epimerase	F:ribulose-phosphate 3-epimerase activity; F:protein binding; P:pentose-phosphate shunt; C:cytosol
Blue catfish	GU587828	P62255				Ubiquitin-conjugating enzyme E2 G1	P:ubiquitin-dependent protein catabolic process; P:ubiquitin cycle; F:ubiquitin-protein ligase activity; P:regulation of protein metabolic process
Blue catfish	GU587829	Q7T3B0				Eukaryotic translation initiation factor 3 subunit M	P:translation; F:protein binding; F:translation initiation factor activity
Blue catfish	GU587830	P91791				Peptidyl-prolyl cis-trans isomerase	P:protein folding; C:membrane fraction; P:regulation of viral genome replication; C:mitochondrial matrix; F:peptide binding; F:virion binding; F:unfolded protein binding; C:nucleus; F:peptidyl-prolyl cis-trans isomerase activity
Blue catfish	GU587831	Q5REY3				Thioredoxin-dependent peroxide reductase, mitochondrial	F:alkyl hydroperoxide reductase activity; F:identical protein binding; P:positive regulation of NF-kappaB transcription factor activity; C:extracellular space; C:IkappaB kinase complex; F:peroxiredoxin activity; F:protein kinase binding; C:mitochondrion
Blue catfish	GU587832	P15122	FI894525	Contig0962		Aldose reductase	P:carbohydrate metabolic process; C:extracellular space; C:cytoplasm; P:response to stress; F:electron carrier activity; F:protein binding; F:aldehyde reductase activity
Blue catfish	GU587833	P0CB83				NADH dehydrogenase iron-sulfur protein 7, mitochondrial	P:transport; F:NADH dehydrogenase (ubiquinone) activity; C:mitochondrial respiratory chain complex I; F:4 iron, 4 sulfur cluster binding; P:mitochondrial electron transport, NADH to ubiquinone; F:protein binding; P:mitochondrial respiratory chain complex I assembly; F:iron ion binding; P:electron transport
Blue catfish	GU587834	Q5FVJ5	FI891356	Contig2445		Uncharacterized protein C16orf45 homolog	F:protein binding
Blue catfish	GU587835	Q96EU7				C1GALT1-specific chaperone 1	C:integral to membrane
Blue catfish	GU587836	Q862Z5				Cystatin-B	C:intracellular; F:protein binding
Blue catfish	GU587837	A5A761				Sideroflexin-1	C:mitochondrial inner membrane; F:iron ion binding; F:protein binding; F:cation transmembrane transporter activity; P:erythrocyte differentiation; C:integral to membrane; P:iron ion transport
Blue catfish	GU587838	Q6AZB8				Putative nuclease HARBI1
Blue catfish	GU587839	Q5NVM4				Prostaglandin E synthase 3	P:prostaglandin biosynthetic process; C:soluble fraction; F:prostaglandin-E synthase activity; P:telomere maintenance; F:telomerase activity; C:telomerase holoenzyme complex; C:chromosome, telomeric region; P:signal transduction; F:unfolded protein binding; C:cytoplasm
Blue catfish	GU587840	Q02816				Insulin-like growth factor II	F:growth factor activity; P:cellular process; P:head segmentation; P:nervous system development
Blue catfish	GU587841	Q9TU03				Rho GDP-dissociation inhibitor 2	C:cytoskeleton; P:cell motion; F:identical protein binding; P:actin cytoskeleton organization; P:negative regulation of cell adhesion; P:anti-apoptosis; P:immune response; C:cytoplasmic membrane-bounded vesicle; P:multicellular organismal development; F:Rho GDP-dissociation inhibitor activity; F:GTPase activator activity; P:Rho protein signal transduction
Blue catfish	GU587842	P04394				NADH dehydrogenase flavoprotein 2, mitochondrial	F:NAD or NADH binding; P:transport; F:2 iron, 2 sulfur cluster binding; F:NADH dehydrogenase (ubiquinone) activity; C:mitochondrial respiratory chain complex I; P:nervous system development; P:mitochondrial electron transport, NADH to ubiquinone; F:iron ion binding; P:electron transport
Blue catfish	GU587843	B9ENE7				Protein mago nashi homolog	P:RNA splicing; P:female gamete generation; P:sex determination; C:spliceosome; F:RNA binding; F:protein binding; P:nuclear-transcribed mRNA catabolic process, nonsense-mediated decay; P:mRNA transport; P:mRNA processing
Blue catfish	GU587844	P02618				Parvalbumin beta	F:calcium ion binding
Blue catfish	GU587845	P08520				Beta-galactoside-binding lectin	F:signal transducer activity; P:cell development; C:intracellular; F:protein binding; P:positive regulation of I-kappaB kinase/NF-kappaB cascade
Blue catfish	GU587846	Q9QZ08				N-acetyl-D-glucosamine kinase	F:carbohydrate kinase activity; F:protein binding; P:N-acetylglucosamine metabolic process; P:N-acetylmannosamine metabolic process; F:nucleotide binding
Blue catfish	GU587847	A7KE01				Proteasome subunit beta type-9-A like protein	C:proteasome core complex; F:threonine-type endopeptidase activity; P:ubiquitin-dependent protein catabolic process; C:nucleus
Blue catfish	GU587848	O76080				AN1-type zinc finger protein 5	F:nucleic acid binding; F:protein binding; F:metal ion binding; P:signal transduction
Blue catfish	GU587849	Q7ZV35				Mediator of RNA polymerase II transcription subunit 7	F:transcription coactivator activity; P:positive regulation of transcription; P:transcription antitermination; C:nucleus; P:regulation of transcription, DNA-dependent
Blue catfish	GU587850	P48556				26S proteasome non-ATPase regulatory subunit 8	C:cytosol; C:proteasome regulatory particle; P:proteolysis; F:protein binding
Blue catfish	GU587851	O75293				Growth arrest and DNA-damage-inducible protein GADD45 beta
Blue catfish	GU587852	Q6IR76				Transmembrane protein 19	C:integral to membrane
Blue catfish	GU587853	Q66KU2				Protein transport protein Sec61 subunit gamma	P:intracellular protein transmembrane transport; C:integral to endoplasmic reticulum membrane; F:P-P-bond-hydrolysis-driven protein transmembrane transporter activity; P:protein targeting
Blue catfish	GU587854	Q3UMZ3				Phosphatidate phosphatase PPAPDC1B	P:cell cycle; C:membrane; F:catalytic activity
Blue catfish	GU587855	Q5RDP9				AP-3 complex subunit sigma-2	P:protein complex assembly; C:cytoplasmic vesicle membrane; F:protein binding; P:vesicle-mediated transport; P:intracellular protein transport; C:clathrin adaptor complex; C:transport vesicle; C:trans-Golgi network; P:insulin receptor signaling pathway; F:transporter activity
Blue catfish	GU587856	P08642				GTPase HRas	C:Golgi membrane; F:protein C-terminus binding; P:visual learning; C:ribosome; P:positive regulation of Rac protein signal transduction; P:translation; C:membrane fraction; P:regulation of synaptic transmission, GABAergic; F:GTP binding; P:cell surface receptor linked signal transduction; P:cell aging; P:striated muscle cell differentiation; P:negative regulation of neuron apoptosis; P:positive r…
Blue catfish	GU587857	Q5ZHM5				Protein RER1	P:retrograde vesicle-mediated transport, Golgi to ER; C:integral to Golgi membrane
Blue catfish	GU587858	O54983				Mu-crystallin homolog	F:ornithine cyclodeaminase activity; P:visual perception
Blue catfish	GU587859	Q9Y3B6				UPF0172 protein FAM158A	C:intracellular part
Blue catfish	GU587860	Q91UZ4				Egl nine homolog 3	P:response to hypoxia; C:cytosol; P:apoptosis; C:mitochondrion; P:negative regulation of transcription factor activity; F:peptidyl-proline dioxygenase activity; P:oxygen homeostasis; F:oxidoreductase activity, acting on single donors with incorporation of molecular oxygen, incorporation of two atoms of oxygen; P:protein metabolic process; F:L-ascorbic acid binding; F:protein binding; P:regulation…
Blue catfish	GU587861	Q8AXV0				Endophilin-A2	P:central nervous system development; F:lipid binding; F:protein binding; C:early endosome membrane; P:signal transduction; P:endocytosis
Blue catfish	GU587862	P70195				Proteasome subunit beta type-7	C:proteasome core complex; F:threonine-type endopeptidase activity; P:ubiquitin-dependent protein catabolic process; C:nucleus
Blue catfish	GU587863	Q1LWL2				Dual specificity protein phosphatase 22-A	P:apoptosis; P:cell proliferation; F:phosphoprotein phosphatase activity; P:multicellular organismal development; P:inactivation of MAPK activity; P:protein amino acid dephosphorylation; C:intracellular part
Blue catfish	GU587864	P29540				General transcription factor IIE subunit 2	F:DNA binding; F:RNA polymerase II transcription factor activity; F:protein binding; P:transcription initiation from RNA polymerase II promoter; C:transcription factor TFIIE complex; P:regulation of transcription, DNA-dependent
Blue catfish	GU587865	Q5CZR5	FI861159	Contig1849		Natterin-like protein	F:hydrolase activity; C:extracellular region; P:pathogenesis
Blue catfish	GU587866	Q6NWE0				Ester hydrolase C11orf54 homolog	F:hydrolase activity; P:zinc ion transport; C:nucleus; F:zinc ion binding
Blue catfish	GU587867	Q5XHI2				Uncharacterized protein KIAA1143 homolog
Blue catfish	GU587868	P15428				15-hydroxyprostaglandin dehydrogenase (NAD+)	C:cytosol; F:NAD or NADH binding; P:prostaglandin metabolic process; F:prostaglandin E receptor activity; F:15-hydroxyprostaglandin dehydrogenase (NAD+) activity; P:parturition; P:female pregnancy; F:electron carrier activity; F:prostaglandin-D synthase activity; P:lipoxygenase pathway; P:transforming growth factor beta receptor signaling pathway; F:protein homodimerization activity; P:negative r…
Blue catfish	GU587869	O43447	FI882779	Contig0063		Peptidyl-prolyl cis-trans isomerase H	P:snRNP protein import into nucleus; P:protein folding; C:nuclear speck; P:RNA splicing; F:peptidyl-prolyl cis-trans isomerase activity; P:protein complex assembly; C:spliceosome; P:mRNA processing; F:cyclosporin A binding; C:cytoplasm
Blue catfish	GU587870	O75352				Mannose-P-dolichol utilization defect 1 protein	C:endoplasmic reticulum membrane; P:protein folding; P:dolichol-linked oligosaccharide biosynthetic process; F:protein binding; P:oligosaccharide biosynthetic process; C:integral to membrane
Blue catfish	GU587871	Q5RDU7				Protein yippee-like 5	F:metal ion binding
Blue catfish	GU587872	O43399				Tumor protein D54	C:perinuclear region of cytoplasm; F:protein heterodimerization activity; F:protein homodimerization activity
Blue catfish	GU587873	Q0MQF7				NADH dehydrogenase 1 subunit C2	P:mitochondrial electron transport, NADH to ubiquinone; F:NADH dehydrogenase (ubiquinone) activity; C:mitochondrial respiratory chain complex I
Blue catfish	GU587874	Q9UHK6				Alpha-methylacyl-CoA racemase	C:peroxisome; P:metabolic process; C:mitochondrion; F:alpha-methylacyl-CoA racemase activity
Blue catfish	GU587875	Q90YR7				40S ribosomal protein S7	C:nucleolus; P:ribosome biogenesis; F:structural constituent of ribosome; F:RNA binding; F:protein binding; C:cytosolic small ribosomal subunit; P:translation
Blue catfish	GU587876	Q2KII1				Cyclic AMP-dependent transcription factor ATF-3	P:regulation of transcription, DNA-dependent; C:transcription factor complex; F:sequence-specific DNA binding; F:transcription corepressor activity; F:protein dimerization activity; F:transcription factor activity; P:gluconeogenesis; P:positive regulation of cell proliferation
Blue catfish	GU587877	P56616				Ubiquitin-conjugating enzyme E2 C	P:cytokinesis; P:cyclin catabolic process; P:spindle organization; P:regulation of protein metabolic process; F:ubiquitin-protein ligase activity; P:protein ubiquitination; P:positive regulation of exit from mitosis; P:positive regulation of cell proliferation; P:phosphoinositide-mediated signaling
Blue catfish	GU587878	Q0R4E4				Regulator of G-protein signaling 4	C:cytoplasm; F:GTPase activator activity; P:regulation of G-protein coupled receptor protein signaling pathway; P:inactivation of MAPK activity; F:calmodulin binding
Blue catfish	GU587879	Q90YR6				40S ribosomal protein S8	F:RNA binding; F:structural constituent of ribosome; F:protein binding; C:cytosolic small ribosomal subunit
Blue catfish	GU587880	Q5RA17				Ribosomal RNA-processing protein 7 homolog A	F:nucleic acid binding; F:RNA binding
Blue catfish	GU587881	P26884				FK506-binding protein 3	P:protein folding; F:receptor activity; F:peptidyl-prolyl cis-trans isomerase activity; C:nucleus; F:FK506 binding
Blue catfish	GU587882	P62321				Small nuclear ribonucleoprotein F	C:small nuclear ribonucleoprotein complex; P:transport; F:RNA binding; P:embryonic development ending in birth or egg hatching; C:integral to membrane; F:ATPase activity, coupled to transmembrane movement of substances; C:small nucleolar ribonucleoprotein complex; P:growth; P:reproduction; P:molting cycle, collagen and cuticulin-based cuticle; F:ATP binding; P:nematode larval development; C:splic…
Blue catfish	GU587883	O95563				Brain protein 44	C:mitochondrion
Blue catfish	GU587884	P0CB88				NADH dehydrogenase iron-sulfur protein 5	P:transport; F:NADH dehydrogenase (ubiquinone) activity; C:mitochondrial respiratory chain complex I; P:mitochondrial electron transport, NADH to ubiquinone; P:mitochondrial respiratory chain complex I assembly; P:electron transport
Blue catfish	GU587885	Q9CR47				Ribosome biogenesis protein NSA2 homolog	P:rRNA processing; C:ribonucleoprotein complex; C:nucleus
Blue catfish	GU587886	Q64361				Latexin	F:protein binding; C:cell part
Blue catfish	GU587887	Q6DH02				Probable 39S ribosomal protein L24, mitochondrial	C:ribosome; F:structural constituent of ribosome; P:translation; C:mitochondrion
Blue catfish	GU587888	Q9WUF4				Vesicle-associated membrane protein 8	P:protein complex assembly; C:early endosome; C:membrane fraction; F:protein binding; P:vesicle-mediated transport; C:integral to membrane
Blue catfish	GU587889	Q0MQD8				NADH dehydrogenase 1 beta subcomplex subunit 5, mitochondrial	P:mitochondrial electron transport, NADH to ubiquinone; F:NADH dehydrogenase (ubiquinone) activity; P:electron transport; P:transport; C:mitochondrial respiratory chain complex I
Blue catfish	GU587890	Q6P823				Histone H3.3	C:nucleosome; F:DNA binding; P:nucleosome assembly; F:protein binding; C:Barr body
Blue catfish	GU587891	Q2TBU3				Golgi SNAP receptor complex member 1	C:Golgi membrane; P:intra-Golgi vesicle-mediated transport; F:SNAP receptor activity; C:Golgi trans cisterna; C:SNARE complex; P:retrograde transport, endosome to Golgi; P:intracellular protein transport; C:integral to membrane; C:cis-Golgi network; P:ER to Golgi vesicle-mediated transport
Blue catfish	GU587892	Q9YH91				Claudin-like protein ZF-A89	F:identical protein binding; C:integral to plasma membrane; C:tight junction; C:membrane attack complex; P:pathogenesis; F:structural molecule activity; P:calcium-independent cell-cell adhesion; F:transmembrane receptor activity
Blue catfish	GU587893	P47904				40S ribosomal protein S27	P:cell proliferation; F:structural constituent of ribosome; F:RNA binding; F:protein binding; P:signal transduction; C:cytosolic small ribosomal subunit; F:zinc ion binding; P:translation
Blue catfish	GU587894	Q6P0S3				Transmembrane protein 45B	C:extracellular space; C:membrane attack complex
Blue catfish	GU587895	P56984				Transmembrane protein 14A	C:mitochondrion; C:integral to membrane
Blue catfish	GU587896	Q24800				Severin	C:cytosol; P:actin filament-based process; C:extracellular region
Blue catfish	GU587897	Q96FW1				Ubiquitin thioesterase OTUB1	P:immune response; P:cellular amino acid and derivative metabolic process; P:ubiquitin cycle; F:cysteine-type peptidase activity; F:CoA hydrolase activity
Blue catfish	GU587898	Q6DKI2				Galectin-9C	P:cell adhesion; C:cytosol; F:sugar binding; C:plasma membrane
Blue catfish	GU587899	Q6PFS7				Autophagy-related protein 3	P:protein ubiquitination; F:enzyme binding; C:cytoplasmic ubiquitin ligase complex; C:cytosol; F:small conjugating protein ligase activity; P:autophagy; P:protein transport
Blue catfish	GU587900	P47224				Guanine nucleotide exchange factor MSS4	F:guanyl-nucleotide exchange factor activity; F:zinc ion binding; P:transport; P:membrane fusion
Blue catfish	GU587901	Q13636				Ras-related protein Rab-31	C:early endosome; P:endosome organization; F:GTP binding; C:plasma membrane; F:protein binding; P:intracellular protein transport; C:endosome membrane; P:small GTPase mediated signal transduction; P:endocytosis; F:GTPase activity
Blue catfish	GU587902	Q99612				Krueppel-like factor 6	P:axon guidance; P:regulation of transcription from RNA polymerase II promoter; F:zinc ion binding; P:B cell differentiation; F:transcription factor activity; F:transcription coactivator activity; P:positive regulation of transcription, DNA-dependent; P:dendrite morphogenesis; C:nucleus
Blue catfish	GU587903	Q8UVY2				Brix domain-containing protein 2	C:nucleus; F:protein binding; P:ribosome biogenesis
Blue catfish	GU587904	P05619	DX094989	Contig2024		Leukocyte elastase inhibitor	C:cytoplasm; P:regulation of protein catabolic process; F:serine-type endopeptidase inhibitor activity; F:peroxidase activity
Blue catfish	GU587905	P25704				Beta-enolase	C:phosphopyruvate hydratase complex; F:phosphopyruvate hydratase activity; F:magnesium ion binding; P:glycolysis
Blue catfish	GU587906	Q5XH16				NHP2-like protein 1	P:translation; F:RNA binding; C:ribosome; P:embryonic development ending in birth or egg hatching; C:nucleolus; P:growth; P:RNA splicing; P:ribosome biogenesis; P:body morphogenesis; P:nematode larval development; C:spliceosome; P:mRNA processing; P:single fertilization
Blue catfish	GU587907	P56384	FI861198	Contig1672		ATP synthase lipid-binding protein, mitochondrial	P:glyoxylate cycle; C:mitochondrial proton-transporting ATP synthase complex; F:hydrogen-exporting ATPase activity, phosphorylative mechanism; F:hydrogen ion transporting ATP synthase activity, rotational mechanism; C:integral to membrane; P:ATP synthesis coupled proton transport; F:lipid binding; C:proton-transporting ATP synthase complex, coupling factor F(o); P:tricarboxylic acid cycle; F:isoc…
Blue catfish	GU587908	P84335				Tropomyosin alpha-1 chain	C:podosome; F:structural constituent of cytoskeleton; C:cortical cytoskeleton; P:in utero embryonic development; C:growth cone; F:actin binding; C:muscle thin filament tropomyosin; C:neuron projection; C:filamentous actin; C:cleavage furrow
Blue catfish	GU587909	P60901				Proteasome subunit alpha type-6	C:plastid small ribosomal subunit; P:translation; P:lipid metabolic process; F:RNA binding; P:ubiquitin-dependent protein catabolic process; F:triacylglycerol lipase activity; P:copper ion transport; F:structural constituent of ribosome; F:ATPase activity, coupled to transmembrane movement of ions, phosphorylative mechanism; F:threonine-type endopeptidase activity; F:protein binding; C:chloroplas…
Blue catfish	GU587910	Q8AWD2				Adenylyltransferase and sulfurtransferase MOCS3	P:metabolic process; F:catalytic activity; F:protein binding
Blue catfish	GU587911	Q1A730				F-box only protein 32	F:protein binding; P:protein ubiquitination; P:ubiquitin-dependent protein catabolic process; C:nucleus; C:SCF ubiquitin ligase complex
Blue catfish	GU587912	P57784				U2 small nuclear ribonucleoprotein A'	P:mitotic spindle organization; C:snRNP U2; F:mRNA binding; F:RNA splicing factor activity, transesterification mechanism; F:protein binding; P:nuclear mRNA splicing, via spliceosome
Blue catfish	GU587913	Q2KIR8				L-threonine 3-dehydrogenase, mitochondrial	P:cellular metabolic process; F:L-threonine 3-dehydrogenase activity; C:mitochondrion; F:coenzyme binding
Blue catfish	GU587914	Q91195				Cystatin	F:endopeptidase inhibitor activity
Blue catfish	GU587915	P50616				Protein Tob1	P:SMAD protein nuclear translocation; P:negative regulation of BMP signaling pathway; F:SH3/SH2 adaptor activity; P:negative regulation of osteoblast differentiation; P:female gamete generation; F:SMAD binding; P:negative regulation of cell proliferation; F:transcription corepressor activity; C:cytoplasm; C:nucleus
Blue catfish	GU587916	Q9BGT1				Tetratricopeptide repeat protein 9C	F:binding; P:protein folding
Blue catfish	GU587917	Q9D6R2				Isocitrate dehydrogenase (NAD) subunit alpha, mitochondrial	P:carbohydrate metabolic process; F:manganese ion binding; F:magnesium ion binding; P:tricarboxylic acid cycle; F:isocitrate dehydrogenase (NAD+) activity; C:mitochondrion
Blue catfish	GU587918	Q6DFQ5	FI884618	Contig2718		Transmembrane protein 97	C:integral to membrane; C:extracellular space; P:regulation of cell growth
Blue catfish	GU587919	Q6IQM2				Cytochrome c	F:electron carrier activity; F:iron ion binding; C:mitochondrial matrix; F:heme binding; P:electron transport; P:transport; C:mitochondrial respiratory chain
Blue catfish	GU587920	O75818				Ribonuclease P protein subunit p40	F:protein binding; C:nucleolar ribonuclease P complex; F:ribonuclease P activity
Blue catfish	GU587921	P62262				14-3-3 protein epsilon	P:neuron migration; C:mitochondrion; P:cerebral cortex development; F:enzyme binding; F:monooxygenase activity; P:protein targeting; C:melanosome; F:protein kinase C inhibitor activity; F:protein domain specific binding; P:hippocampus development; P:intracellular signaling cascade; P:negative regulation of protein amino acid dephosphorylation
Blue catfish	GU587922	Q5U3V9				Vacuolar-sorting protein SNF8	C:cytoplasm; P:regulation of transcription from RNA polymerase II promoter; F:RNA polymerase II transcription factor activity; C:transcription factor complex; F:transcription factor binding; P:protein transport
Blue catfish	GU587923	Q6PBV6				H/ACA ribonucleoprotein complex subunit 2-like protein	F:snoRNA binding; P:rRNA pseudouridine synthesis; C:small nucleolar ribonucleoprotein complex; F:rRNA pseudouridylation guide activity
Blue catfish	GU587924	B2RYG6	FI892469	Contig1568		Ubiquitin thioesterase OTUB1	P:immune response; P:cellular amino acid and derivative metabolic process; P:ubiquitin cycle; F:cysteine-type peptidase activity; F:CoA hydrolase activity
Blue catfish	GU587925	Q9CQY7				Monocyte to macrophage differentiation protein	F:receptor activity; C:integral to plasma membrane; C:membrane fraction; P:cytolysis; C:late endosome membrane; C:lysosomal membrane
Blue catfish	GU587926	Q9CXL1				Transmembrane protein 50A	C:integral to membrane; C:endoplasmic reticulum; C:plasma membrane
Blue catfish	GU587927	O70435				Proteasome subunit alpha type-3	C:proteasome core complex; F:protein binding; F:threonine-type endopeptidase activity; P:ubiquitin-dependent protein catabolic process; C:nucleus
Blue catfish	GU587928	Q91VR2				ATP synthase subunit gamma, mitochondrial	C:proton-transporting ATP synthase complex, catalytic core F(1); C:mitochondrial proton-transporting ATP synthase complex; F:hydrogen ion transporting ATP synthase activity, rotational mechanism; P:ATP synthesis coupled proton transport; F:metal ion binding; C:membrane fraction; F:protein binding; F:proton-transporting ATPase activity, rotational mechanism
Blue catfish	GU587929	Q6UFZ2				14-3-3 protein gamma-2	F:protein kinase C binding; P:regulation of neuron differentiation; P:regulation of synaptic plasticity; P:negative regulation of protein kinase activity; P:protein targeting; F:protein kinase C inhibitor activity; F:insulin-like growth factor receptor binding; P:regulation of signal transduction; F:protein domain specific binding; C:cytoplasm
Blue catfish	GU587930	Q3SYS6				Calcium-binding protein p22	P:potassium ion transport; C:cytoplasm; F:potassium channel regulator activity; F:calcium ion binding; P:small GTPase mediated signal transduction
Blue catfish	GU587931	Q5XHH8				Cofilin-2	C:nucleus; F:protein binding
Blue catfish	GU587932	Q5R7J6				Ubiquitin-conjugating enzyme E2 N	P:flight behavior; P:positive regulation of NF-kappaB transcription factor activity; P:axon target recognition; P:jump response; P:regulation of histone ubiquitination; P:grooming behavior; P:photoreceptor cell morphogenesis; F:ubiquitin binding; C:cytoplasm; P:ubiquitin-dependent protein catabolic process; C:UBC13-MMS2 complex; P:positive regulation of I-kappaB kinase/NF-kappaB cascade; F:ubiqui…
Blue catfish	GU587933	O43765				Small glutamine-rich tetratricopeptide repeat-containing protein alpha	F:protein binding; C:cytoplasm
Blue catfish	GU587934	P48059				LIM and senescent cell antigen-like-containing domain protein 1	P:cell aging; C:nucleus; F:zinc ion binding; C:focal adhesion
Blue catfish	GU587935	Q13304				Uracil nucleotide/cysteinyl leukotriene receptor	C:integral to plasma membrane; F:chemokine receptor activity; P:G-protein coupled receptor protein signaling pathway
Blue catfish	GU587936	P30711				Glutathione S-transferase theta-1	F:glutathione transferase activity
Blue catfish	GU587937	Q5R4E2				Profilin-2	P:regulation of transcription from RNA polymerase II promoter; F:phosphatidylinositol-4,5-bisphosphate binding; F:actin binding; C:actin cytoskeleton; P:regulation of actin polymerization or depolymerization; C:cytoplasm; C:nucleus; P:neural tube closure
Blue catfish	GU587938	Q96S82				Ubiquitin-like protein 7	C:membrane; P:protein targeting; F:protein binding; P:protein modification process
Blue catfish	GU587939	Q9CR68				Cytochrome b-c1 complex subunit Rieske, mitochondrial	C:mitochondrial respiratory chain complex III; F:ubiquinol-cytochrome-c reductase activity; F:iron ion binding; P:transport; F:2 iron, 2 sulfur cluster binding; C:integral to membrane
Blue catfish	GU587940	Q63486				Ras-related GTP-binding protein A	C:cytoplasm; P:apoptosis; F:GTP binding; P:positive regulation of cytolysis; F:phosphoprotein binding; P:virus-host interaction; C:nucleus; P:cell surface receptor linked signal transduction; F:protein heterodimerization activity; F:protein homodimerization activity
Blue catfish	GU587941	P10995				Actin, alpha sarcomeric/cardiac	C:cytoskeleton; C:cytoplasm; F:ATP binding; F:structural molecule activity; F:protein binding
Blue catfish	GU587942	P25208				Nuclear transcription factor Y subunit beta	P:positive regulation of transcription, DNA-dependent; F:sequence-specific DNA binding; F:protein binding; F:transcription factor activity; C:CCAAT-binding factor complex
Blue catfish	GU587943	P51958				Cell division control protein 2 homolog	P:protein amino acid phosphorylation; F:RNA polymerase II carboxy-terminal domain kinase activity; P:mitosis; F:ATP binding; C:nucleus; F:cyclin-dependent protein kinase activity; P:cell division
Blue catfish	GU587944	Q9GKT2				Uncharacterized protein C5orf4 homolog	C:integral to membrane; P:metabolic process; F:catalytic activity
Blue catfish	GU587945	Q9H0A6	FI875892	Contig2577		RING finger protein 32	C:endosome; C:aggresome
Blue catfish	GU587946	A5PL98				Succinate dehydrogenase iron-sulfur subunit, mitochondrial	C:mitochondrial inner membrane; F:electron carrier activity; F:iron ion binding; P:electron transport; P:transport; P:tricarboxylic acid cycle; F:2 iron, 2 sulfur cluster binding; F:4 iron, 4 sulfur cluster binding; F:succinate dehydrogenase (ubiquinone) activity; F:3 iron, 4 sulfur cluster binding
Blue catfish	GU587947	Q5BJI9				Probable signal peptidase complex subunit 2	C:microsome; P:signal peptide processing; C:membrane attack complex; F:signal peptidase activity; F:endopeptidase inhibitor activity; C:signal peptidase complex
Blue catfish	GU587948	P36201				Cysteine-rich protein 2	P:positive regulation of cell proliferation; P:hemopoiesis; F:zinc ion binding
Blue catfish	GU587949	P00491				Purine nucleoside phosphorylase	F:purine-nucleoside phosphorylase activity; P:DNA modification
Blue catfish	GU587976	Q5R5Z5				Actin-related protein 3-Feb complex subunit 2	C:cytoplasm; P:cell motion; F:structural constituent of cytoskeleton; C:Arp2/3 protein complex; P:regulation of actin filament polymerization; F:actin binding; C:cell projection
Blue catfish	GU587977	Q6PC93				Nicotinamide mononucleotide adenylyltransferase 2	C:cytoplasm; F:nicotinamide-nucleotide adenylyltransferase activity; P:NAD biosynthetic process
Blue catfish	GU587978	P60764				Ras-related C3 botulinum toxin substrate 3	P:dendrite development; C:lamellipodium; F:histone acetyltransferase activity; P:cell adhesion; F:GTP-dependent protein binding; P:bone resorption; C:membrane fraction; P:regulation of transcription, DNA-dependent; C:melanosome; F:GTP binding; C:extrinsic to plasma membrane; P:ruffle organization; P:hyperosmotic response; P:positive regulation of cell proliferation; C:nuclear envelope; F:transcri…
Blue catfish	GU587979	Q63073				Protein BTG1	P:positive regulation of endothelial cell differentiation; P:response to electrical stimulus; P:positive regulation of catalytic activity; P:response to organic nitrogen; P:anterior/posterior pattern formation; F:transcription cofactor activity; P:response to mechanical stimulus; P:positive regulation of angiogenesis; P:response to organic cyclic substance; C:cytoplasm; P:positive regulation of a…
Blue catfish	GU587980	Q5FVL2				Neighbor of COX4	C:nucleus; C:mitochondrion
Blue catfish	GU587981	Q5ZIR1				Endophilin-B1	P:'de novo' posttranslational protein folding; C:cytosol; P:protein insertion into mitochondrial membrane during induction of apoptosis; F:lysophosphatidic acid acyltransferase activity; C:Golgi membrane; P:anti-apoptosis; C:mitochondrial outer membrane; C:microsome; P:phosphatidic acid biosynthetic process; F:protein homodimerization activity; F:fatty acid binding; C:endoplasmic reticulum
Blue catfish	GU587982	Q9H0C1				Zinc finger MYND domain-containing protein 12	C:intracellular
Blue catfish	GU587983	O14495				Lipid phosphate phosphohydrolase 3	P:gastrulation with mouth forming second; P:protein amino acid dephosphorylation; P:phospholipid metabolic process; F:phosphatidate phosphatase activity; P:germ cell migration; C:integral to membrane; C:membrane fraction; F:lipid phosphatase activity; P:regulation of Wnt receptor signaling pathway; P:blood vessel development; F:phosphoprotein phosphatase activity; C:endoplasmic reticulum membrane…
Blue catfish	GU587984	Q8BG21				Calcium channel flower homolog	C:integral to membrane
Blue catfish	GU587985	Q642M9				Trans-1,2-dihydrobenzene-1,2-diol dehydrogenase	P:carbohydrate metabolic process; F:electron carrier activity; F:NAD(P) transhydrogenase activity
Blue catfish	GU587986	A9JRC7				Serine/threonine-protein phosphatase 4 catalytic subunit B	F:manganese ion binding; F:protein serine/threonine phosphatase activity; F:NF-kappaB-inducing kinase activity; F:iron ion binding; F:protein binding; C:centrosome; P:microtubule cytoskeleton organization; C:nucleus
Blue catfish	GU587987	Q5BL33				Post-GPI attachment to proteins factor 2	P:cellular process; P:response to DNA damage stimulus
Blue catfish	GU587988	O75558				Syntaxin-11	F:SNAP receptor activity; P:transport; P:membrane fusion
Blue catfish	GU587989	Q9UIC8	FI891906	Contig2433		Leucine carboxyl methyltransferase 1	P:C-terminal protein amino acid methylation; F:S-adenosylmethionine-dependent methyltransferase activity; F:protein binding; F:C-terminal protein carboxyl methyltransferase activity
Blue catfish	GU587990	Q9Y5B8				Nucleoside diphosphate kinase 7	F:nucleoside diphosphate kinase activity; P:UTP biosynthetic process; F:ATP binding; F:magnesium ion binding; P:GTP biosynthetic process; P:CTP biosynthetic process
Blue catfish	GU587991	Q8WYH8				Inhibitor of growth protein 5	P:cell cycle arrest; P:negative regulation of growth; F:zinc ion binding; P:apoptosis; P:negative regulation of cell proliferation; F:protein binding; P:protein amino acid acetylation; P:negative regulation of transcription, DNA-dependent; C:nucleus
Blue catfish	GU587992	Q58DN3				Tetraspanin-17	C:integral to membrane; C:membrane; P:translation; C:ribosome; P:protein ubiquitination; F:receptor activity; C:intracellular; F:protein binding; F:ubiquitin-protein ligase activity; C:ubiquitin ligase complex
Blue catfish	GU587993	A2V9Y8				D-amino-acid oxidase	C:peroxisome; F:binding; F:oxidoreductase activity; P:metabolic process; F:catalytic activity; F:D-amino-acid oxidase activity
Blue catfish	GU587994	P22978				Heat shock protein 67B2	C:mitochondrial outer membrane; C:mitochondrion; F:thiosulfate sulfurtransferase activity; F:molecular_function; C:cytoplasm; F:transferase activity; C:endoplasmic reticulum; P:biological_process
Blue catfish	GU587995	P70054	FI884733	Contig2301		Flap endonuclease 1-B	F:exonuclease activity; P:phosphoinositide-mediated signaling; F:hydrolase activity; F:ribonuclease H activity; C:nucleus; F:DNA binding; F:5'-flap endonuclease activity; P:DNA replication; F:5'-3' exonuclease activity; F:flap endonuclease activity; P:UV protection; F:damaged DNA binding; F:catalytic activity; F:endonuclease activity; P:double-strand break repair; F:nuclease activity; P:base-exci…
Blue catfish	GU587996	Q5RFQ0				rRNA-processing protein FCF1 homolog	P:ribosome biogenesis; C:nucleus; P:rRNA processing; C:small-subunit processome; F:molecular_function; P:mitochondrion organization; P:endonucleolytic cleavage in 5'-ETS of tricistronic rRNA transcript (SSU-rRNA, 5.8S rRNA, LSU-rRNA); C:nucleolus; P:endonucleolytic cleavage to generate mature 5'-end of SSU-rRNA from (SSU-rRNA, 5.8S rRNA, LSU-rRNA)
Blue catfish	GU587997	Q8SPS9				Dynein light chain Tctex-type 3	C:dynein complex; F:molecular_function; P:biological_process; F:motor activity; C:cellular_component; C:microtubule
Blue catfish	GU587998	Q7T3H7				Mediator of RNA polymerase II transcription subunit 18	P:regulation of transcription, DNA-dependent; P:transcription termination; C:mediator complex; P:transcription; P:transcription antitermination; F:identical protein binding; C:nucleus
Blue catfish	GU587999	Q91WN1				DnaJ homolog subfamily C member 9	F:heat shock protein binding
Blue catfish	GU588000	O75947				ATP synthase subunit d, mitochondrial	P:ATP synthesis coupled proton transport; C:proton-transporting ATP synthase complex, coupling factor F(o); C:membrane; C:mitochondrial inner membrane; C:proton-transporting two-sector ATPase complex; P:ion transport; C:mitochondrion; F:hydrogen ion transporting ATP synthase activity, rotational mechanism; F:proton-transporting ATPase activity, rotational mechanism; P:proton transport
Blue catfish	GU588001	Q5PRC0				Cholesterol 25-hydroxylase-like protein	P:lipid biosynthetic process; P:iron ion transport; F:metal ion binding; C:endoplasmic reticulum membrane; C:integral to membrane; P:steroid biosynthetic process; C:membrane; P:cholesterol metabolic process; C:endoplasmic reticulum; F:iron ion binding; P:metabolic process; F:catalytic activity; P:cellular iron ion homeostasis; P:sterol biosynthetic process; C:membrane fraction; P:lipid metabolic …
Blue catfish	GU588002	Q5R7L8				Biogenesis of lysosome-related organelles complex 1 subunit 1	F:molecular_function; C:cytosol; P:biological_process; F:protein binding; C:cellular_component
Blue catfish	GU588003	Q5XJK9				Uncharacterized protein C3orf26 homolog	F:molecular_function; C:cellular_component
Blue catfish	GU588004	B0BNE2				DNA-directed RNA polymerases I, II, and III subunit RPABC1	C:DNA-directed RNA polymerase II, core complex; P:transcription from RNA polymerase II promoter; F:DNA binding; C:nucleus; P:reproduction; P:embryonic development ending in birth or egg hatching; F:protein binding; P:transcription; P:hermaphrodite genitalia development; F:DNA-directed RNA polymerase activity
Blue catfish	GU588005	Q7T339				Charged multivesicular body protein 5	P:protein transport; C:nucleus; P:lysosome organization; P:transport; C:cytoplasm; F:molecular_function; P:regulation of receptor recycling; F:protein binding; P:endosome to lysosome transport
Blue catfish	GU588006	P08567				Pleckstrin	P:intracellular signaling cascade; C:cytoplasm; F:calcium ion binding; C:cytoskeleton; C:membrane; P:actin cytoskeleton organization
Blue catfish	GU588007	Q5ZI04				Protein FAM49A	C:intracellular
Blue catfish	GU588008	Q7ZTZ2				Probable ribosome biogenesis protein RLP24	F:structural constituent of ribosome; P:translation; P:ribosome biogenesis; C:ribosome; C:intracellular; C:nucleus
Blue catfish	GU588009	Q568L5				Alcohol dehydrogenase (NADP+) B	P:D-glucuronate catabolic process; F:electron carrier activity; F:aldehyde reductase activity; F:alcohol dehydrogenase (NADP+) activity; F:oxidoreductase activity; C:apical plasma membrane; P:glucose metabolic process; F:protein binding; P:aldehyde catabolic process; F:L-glucuronate reductase activity; C:cytosol; P:L-ascorbic acid biosynthetic process
Blue catfish	GU588010	O95755				Ras-related protein Rab-36	F:guanyl nucleotide binding; P:protein transport; C:membrane; C:early endosome; P:endocytosis; C:Golgi membrane; P:transport; C:cytoplasm; F:nucleotide binding; F:GTP binding; C:Golgi apparatus; C:ruffle; F:GTPase activity; P:small GTPase mediated signal transduction
Blue catfish	GU588011	Q3T061				Cytochrome c oxidase subunit 7A-related protein, mitochondrial	C:mitochondrion; F:electron carrier activity; F:cytochrome-c oxidase activity; C:integral to membrane; C:mitochondrial respiratory chain; C:membrane
Blue catfish	GU588012	P28075				Proteasome subunit beta type-5	F:endopeptidase activity; C:nucleus; F:hydrolase activity; C:cytoplasm; F:threonine-type endopeptidase activity; C:proteasome core complex; C:protein complex; P:ubiquitin-dependent protein catabolic process; F:peptidase activity; F:protein binding; C:cytosol
Blue catfish	GU588013	Q9Z2F7				BCL2/adenovirus E1B 19 kDa protein-interacting protein 3-like	P:positive regulation of apoptosis; C:mitochondrial membrane; C:mitochondrial envelope; C:nuclear envelope; C:nucleus; F:protein heterodimerization activity; P:induction of apoptosis; P:anti-apoptosis; P:apoptosis; F:protein homodimerization activity; F:lamin binding; C:integral to membrane; C:membrane; C:endoplasmic reticulum; P:regulation of mitochondrial membrane permeability; P:oxygen and rea…
Blue catfish	GU588014	Q60HH9				Delta-aminolevulinic acid dehydratase	F:identical protein binding; F:zinc ion binding; F:lyase activity; P:heme biosynthetic process; F:catalytic activity; P:porphyrin biosynthetic process; F:porphobilinogen synthase activity; P:metabolic process; F:metal ion binding; P:tetrapyrrole biosynthetic process
Blue catfish	GU588015	Q5RF84				Ubiquitin-conjugating enzyme E2 G2	P:ubiquitin cycle; P:ubiquitin-dependent protein catabolic process; C:UBC13-MMS2 complex; P:ER-associated protein catabolic process; F:cadmium ion binding; F:ligase activity; P:response to cadmium ion; C:endoplasmic reticulum; F:ubiquitin-protein ligase activity; F:small conjugating protein ligase activity; P:defense response to fungus; C:cytoplasm; P:chromatin assembly or disassembly; P:signal t…
Blue catfish	GU588016	Q9DB05	FI860693	Contig1625		Alpha-soluble NSF attachment protein	P:protein transport; C:membrane; P:membrane fusion; P:transport; P:apical protein localization; C:Golgi apparatus; P:intra-Golgi vesicle-mediated transport; P:neuron differentiation; P:intracellular protein transport; F:protein binding; C:endoplasmic reticulum; F:syntaxin binding; P:brain development; P:vesicle-mediated transport; F:binding
Blue catfish	GU588017	P05065				Fructose-bisphosphate aldolase A	P:striated muscle contraction; F:fructose-bisphosphate aldolase activity; P:metabolic process; F:catalytic activity; P:fructose metabolic process; P:glycolysis; F:protein binding; F:lyase activity
Blue catfish	GU588018	Q9GMY7				Pepsin A	F:pepsin A activity; P:proteolysis; F:aspartic-type endopeptidase activity; P:digestion; F:hydrolase activity; F:peptidase activity; C:extracellular region
Blue catfish	GU588019	Q2KIR7				Glycine N-acyltransferase	C:mitochondrion; F:glycine N-acyltransferase activity; F:receptor activity; F:acyltransferase activity; F:transferase activity; C:membrane; F:transporter activity; P:transport
Blue catfish	GU588020	A4IF97				Myosin regulatory light chain 12B	P:regulation of smooth muscle contraction; C:muscle myosin complex; F:calcium ion binding; C:apical part of cell; F:protein binding; F:motor activity; C:myosin complex
Blue catfish	GU588021	O54689				C-C chemokine receptor type 6	C:integral to membrane; C:membrane; F:G-protein coupled receptor activity; F:rhodopsin-like receptor activity; F:C-X-C chemokine receptor activity; F:C-C chemokine receptor activity; P:signal transduction; P:chemotaxis; F:receptor activity; F:interleukin-8 receptor activity; F:protein binding; F:signal transducer activity; F:angiotensin type II receptor activity; P:G-protein coupled receptor prot…
Blue catfish	GU588022	Q64640				Adenosine kinase	F:metal ion binding; F:kinase activity; F:adenosine kinase activity; F:magnesium ion binding; F:transferase activity; P:adenosine salvage; P:purine ribonucleoside salvage; P:ribonucleoside monophosphate biosynthetic process
Blue catfish	GU588023	P62958				Histidine triad nucleotide-binding protein 1	C:cytoplasm; F:protein kinase C binding; C:cytoskeleton; F:hydrolase activity; F:catalytic activity; F:zinc ion binding; P:signal transduction; C:nucleus
Blue catfish	GU588024	Q6AYA5				Transmembrane protein 106B	C:integral to membrane; C:endoplasmic reticulum; C:membrane
Blue catfish	GU588025	Q6DHK1				Apolipoprotein A-I-binding protein	C:signal recognition particle, endoplasmic reticulum targeting; P:biological_process; F:protein binding; C:extracellular region; C:cellular_component; P:negative regulation of signal transduction
Blue catfish	GU588026	Q9NRZ7				1-acyl-sn-glycerol-3-phosphate acyltransferase gamma	F:transferase activity; F:1-acylglycerol-3-phosphate O-acyltransferase activity; C:integral to membrane; C:membrane; C:cellular_component; F:acyltransferase activity; C:endoplasmic reticulum; P:phospholipid biosynthetic process; P:metabolic process; C:plasma membrane
Blue catfish	GU588027	P00636				Fructose-1,6-bisphosphatase 1	F:fructose-2,6-bisphosphate 2-phosphatase activity; F:identical protein binding; F:hydrolase activity; F:zinc ion binding; P:carbohydrate metabolic process; F:catalytic activity; P:gluconeogenesis; F:fructose 1,6-bisphosphate 1-phosphatase activity; P:fructose metabolic process; F:phosphoric ester hydrolase activity
Blue catfish	GU588028	P62840	FI871370	Contig0502	20	Ubiquitin-conjugating enzyme E2 D2	F:ligase activity; P:spermatid development; P:compound eye morphogenesis; P:oogenesis; P:mitosis; P:proteasomal ubiquitin-dependent protein catabolic process; P:male meiosis; F:small conjugating protein ligase activity; P:chromosome organization; P:protein ubiquitination; P:ubiquitin cycle; P:post-translational protein modification; P:regulation of protein metabolic process; P:ubiquitin-dependent…
Blue catfish	GU588029	Q5RBR1				Signal recognition particle 19 kDa protein	F:RNA binding; F:7S RNA binding; C:cytoplasm; C:signal recognition particle, endoplasmic reticulum targeting; P:SRP-dependent cotranslational protein targeting to membrane; C:signal recognition particle; C:ribonucleoprotein complex
Blue catfish	GU588030	Q66HY7				Eukaryotic translation initiation factor 4E type 3	F:RNA binding; P:translational initiation; P:translation; C:cytoplasm; F:translation initiation factor activity; P:regulation of translation
Blue catfish	GU588031	Q9H1C3				Glycosyltransferase 8 domain-containing protein 2	P:carbohydrate biosynthetic process; F:transferase activity; C:integral to membrane; C:membrane; F:transferase activity, transferring hexosyl groups; F:transferase activity, transferring glycosyl groups
Blue catfish	GU588032	Q6PQZ3				Insulin-induced gene 2 protein	C:integral to membrane; C:membrane; P:lipid metabolic process; F:transcription factor binding; C:endoplasmic reticulum membrane; F:protein binding; P:response to sterol depletion; P:cholesterol metabolic process; P:steroid metabolic process; C:endoplasmic reticulum
Blue catfish	GU588033	Q6DGZ3	FI876364	Contig1740		THO complex subunit 7 homolog	F:molecular_function; C:cytoplasm; C:nucleus
Blue catfish	GU588034	Q9PTS2				Uroporphyrinogen decarboxylase	P:heme biosynthetic process; C:cytoplasm; P:porphyrin biosynthetic process; F:carboxy-lyase activity; F:lyase activity; F:uroporphyrinogen decarboxylase activity
Blue catfish	GU588035	P38552				Galectin-4	C:cytoplasm; C:extracellular space; F:sugar binding
Blue catfish	GU588036	O73688				Heme oxygenase	P:negative regulation of cell proliferation; F:phospholipase D activity; P:positive regulation of anti-apoptosis; P:negative regulation of mast cell cytokine production; C:nucleus; P:response to oxidative stress; P:positive regulation of I-kappaB kinase/NF-kappaB cascade; P:negative regulation of transcription factor activity; P:small GTPase mediated signal transduction; F:heme binding; F:metal i…
Blue catfish	GU588037	P13127				F-actin-capping protein subunit alpha-1	P:cell motion; C:F-actin capping protein complex; P:protein complex assembly; C:cytoplasm; F:actin binding; P:barbed-end actin filament capping; F:protein binding; P:actin cytoskeleton organization
Blue catfish	GU588038	Q9GZU7				Carboxy-terminal domain RNA polymerase II polypeptide A small phohatase 1	F:phosphatase activity; F:molecular_function; F:hydrolase activity; P:biological_process; C:cellular_component; F:phosphoprotein phosphatase activity; C:nucleus
Blue catfish	GU588039	Q5R4C5				Stathmin-4	C:membrane; C:growth cone; C:cell projection; C:cytoplasm; P:neuron differentiation; C:soluble fraction; C:membrane fraction; P:intracellular signaling cascade; F:protein binding
Blue catfish	GU588040	Q2KJ96				ADP-ribosylation factor-like protein 5A	F:GTP binding; P:small GTPase mediated signal transduction; F:nucleotide binding; C:intracellular
Blue catfish	GU588041	P63245				Guanine nucleotide-binding protein subunit beta-2-like 1	C:cytoplasm; F:receptor binding; C:cell soma; P:signal transduction; F:protein binding
Blue catfish	GU588042	Q3SYW1				AP-1 complex subunit mu-2	P:protein targeting; C:membrane; F:protein transporter activity; C:clathrin adaptor complex; C:Golgi apparatus; C:cytoplasmic vesicle; P:intracellular protein transport; P:protein complex assembly; F:protein binding; P:vesicle targeting; C:membrane coat; P:vesicle-mediated transport
Blue catfish	GU588043	Q4R4T8				Legumain	F:cysteine-type endopeptidase activity; F:hydrolase activity; C:apical part of cell; C:lysosome; P:negative regulation of multicellular organism growth; F:cysteine-type peptidase activity; F:peptidase activity; P:proteolysis; F:legumain activity
Blue catfish	GU588044	Q5XJ10				Glyceraldehyde-3-phosphate dehydrogenase	P:negative regulation of apoptosis; F:NAD or NADH binding; C:mitochondrion; C:cytoplasm; P:glycolysis; F:oxidoreductase activity; F:catalytic activity; P:gluconeogenesis; P:nuclear membrane fusion; P:glucose metabolic process; P:metabolic process; F:glyceraldehyde-3-phosphate dehydrogenase (phosphorylating) activity; F:glyceraldehyde-3-phosphate dehydrogenase activity; F:binding
Blue catfish	GU588045	P83941				Transcription elongation factor B polypeptide 1	P:protein ubiquitination during ubiquitin-dependent protein catabolic process; P:RNA elongation from RNA polymerase II promoter; C:nucleus; C:cytoplasm; P:nucleotide-excision repair, DNA damage recognition; P:regulation of transcription from RNA polymerase II promoter; C:transcription elongation factor complex; P:ubiquitin cycle; C:Cul3-RING ubiquitin ligase complex; P:ubiquitin-dependent protein…
Blue catfish	GU588046	Q5ZIT5				Ras-related protein Rab-10	P:protein transport; C:membrane; P:transport; F:nucleotide binding; F:GTP binding; F:ATP binding; F:transcription factor binding; C:Golgi apparatus; P:regulation of transcription, DNA-dependent; P:intracellular protein transport; F:protein binding; C:intracellular; P:small GTPase mediated signal transduction; C:plasma membrane
Blue catfish	GU588047	P40926				Malate dehydrogenase, mitochondrial	F:protein self-association; F:L-malate dehydrogenase activity; C:mitochondrial inner membrane; P:carbohydrate metabolic process; F:oxidoreductase activity, acting on the CH-OH group of donors, NAD or NADP as acceptor; F:malate dehydrogenase activity; C:mitochondrial matrix; P:cellular carbohydrate metabolic process; P:malate metabolic process; P:metabolic process; C:mitochondrion; P:tricarboxylic…
Blue catfish	GU588048	Q6DBR0				RNA pseudouridylate synthase domain-containing protein 4	F:RNA binding; P:pseudouridine synthesis; F:pseudouridine synthase activity; C:cellular_component
Blue catfish	GU588049	Q7T364				Tumor necrosis factor, alpha-induced protein 8-like protein 2 A
Blue catfish	GU588050	Q9BTE7				DCN1-like protein 5
Blue catfish	GU588051	Q4V7N3	DX102359	Contig0355	17	Serine/threonine/tyrosine-interacting protein A	P:dephosphorylation; F:phosphatase activity; F:hydrolase activity; P:protein amino acid dephosphorylation; F:protein tyrosine/serine/threonine phosphatase activity
Blue catfish	GU588052	Q5R6I2				Myozenin-2	C:cytoplasm; F:structural molecule activity; F:FATZ binding; F:protein binding; C:actin cytoskeleton; C:cell projection; P:myofibril assembly; C:nucleus
Blue catfish	GU588053	P18669	FI888996	Contig1864		Phosphoglycerate mutase 1	F:phosphoglycerate mutase activity; F:intramolecular transferase activity, phosphotransferases; F:hydrolase activity; P:glycolysis; F:2,3-bisphospho-D-glycerate 2-phosphohydrolase activity; F:catalytic activity; F:bisphosphoglycerate mutase activity; F:isomerase activity; P:metabolic process; C:cytosol
Blue catfish	GU588054	P62155	DX089591	Contig2760	21	Calmodulin	F:myosin binding; F:calcium ion binding; C:cytoplasm; F:N-terminal myristoylation domain binding; C:spindle; F:protein binding; P:G-protein coupled receptor protein signaling pathway; C:plasma membrane
Blue catfish	GU588055	Q6PC64				Elongation of very long chain fatty acids protein 6	C:integral to membrane; C:membrane; C:mitochondrion; P:lipid biosynthetic process; C:membrane attack complex; C:endoplasmic reticulum membrane; F:transferase activity, transferring acyl groups other than amino-acyl groups; P:fatty acid elongation; C:integral to endoplasmic reticulum membrane; C:endoplasmic reticulum
Blue catfish	GU588056	Q90X67				Suppressor of cytokine signaling 3	P:JAK-STAT cascade; P:regulation of protein amino acid phosphorylation; F:protein kinase inhibitor activity; P:regulation of cell growth; P:anti-apoptosis; P:positive regulation of cell differentiation; P:ubiquitin cycle; P:intracellular signaling cascade; P:negative regulation of signal transduction; F:protein binding; P:negative regulation of insulin receptor signaling pathway
Blue catfish	GU588057	P51953	FI889624	Contig2834		Cell division protein kinase 7	P:cell division; F:cyclin-dependent protein kinase activity; P:cell proliferation; P:protein amino acid phosphorylation; C:nucleus; F:androgen receptor binding; F:ATP binding; P:meiosis; F:kinase activity; P:regulation of cyclin-dependent protein kinase activity; P:cell cycle; F:protein serine/threonine kinase activity; P:transcription; F:protein kinase activity; P:androgen receptor signaling pat…
Blue catfish	GU588058	Q7ZV55				Eukaryotic translation initiation factor 3 subunit I	F:translation initiation factor activity
Blue catfish	GU588059	P61294				Ras-related protein Rab-6B	F:protein transporter activity; P:intracellular protein transport; F:GTPase activity; P:vesicle-mediated transport; F:GTP binding; P:small GTPase mediated signal transduction; P:nucleocytoplasmic transport; C:membrane; P:embryonic development ending in birth or egg hatching; P:protein transport; P:retrograde vesicle-mediated transport, Golgi to ER; C:Golgi membrane; F:nucleotide binding; P:signal…
Blue catfish	GU588060	Q1LUA8	FI885662	Contig1785		Eukaryotic translation initiation factor 3 subunit E-B	P:translation; C:cytoplasm; P:regulation of translational initiation; F:translation initiation factor activity; C:eukaryotic translation initiation factor 3 complex; F:protein binding
Blue catfish	GU588061	Q0P467				Ribonuclease kappa-A
Blue catfish	GU588062	Q71N41				Guanidinoacetate N-methyltransferase	F:methyltransferase activity; P:regulation of multicellular organism growth; P:creatine biosynthetic process; F:transferase activity; P:organ morphogenesis; P:spermatogenesis; F:guanidinoacetate N-methyltransferase activity
Blue catfish	GU588063	Q5BLB7				MARVEL domain-containing protein 1	F:molecular_function; C:integral to membrane; C:membrane; P:biological_process; C:cellular_component
Blue catfish	GU588064	Q9CQD1				Ras-related protein Rab-5A	F:guanyl nucleotide binding; C:early endosome membrane; F:GTPase activity; F:GTP binding; P:small GTPase mediated signal transduction; C:membrane; P:endocytosis; C:endocytic vesicle; C:melanosome; P:protein transport; C:membrane raft; F:nucleotide binding; C:early endosome; C:endosome; C:ruffle; P:transport; F:protein binding; C:plasma membrane
Blue catfish	GU588065	Q1MTE5				ADP-ribosylation factor-like protein 3	F:GTP binding; F:guanyl nucleotide binding; P:small GTPase mediated signal transduction; F:nucleotide binding; F:signal transducer activity; C:intracellular; P:G-protein coupled receptor protein signaling pathway
Blue catfish	GU588066	Q96E40				Uncharacterized protein C9orf9
Blue catfish	GU588067	A8KBL7				Methyltransferase-like protein 2-A	F:methyltransferase activity; F:transferase activity
Blue catfish	GU588068	Q9WUH4				Four and a half LIM domains protein 1	C:nucleus; P:muscle organ development; P:cell differentiation; C:Z disc; F:molecular_function; P:regulation of transcription from RNA polymerase II promoter; F:androgen receptor binding; F:metal ion binding; C:M band; P:androgen receptor signaling pathway; P:organ morphogenesis; P:multicellular organismal development; C:cytoplasm; F:transcription coactivator activity; P:positive regulation of tra…
Blue catfish	GU588069	Q9Y5N5				N(6)-adenine-specific DNA methyltransferase 1	F:transferase activity; P:methylation; F:protein methyltransferase activity; F:methyltransferase activity; C:nucleus; F:nucleic acid binding; C:cytoplasm; P:peptidyl-glutamine methylation; F:S-adenosylmethionine-dependent methyltransferase activity
Blue catfish	GU588070	Q5U3S7				Nitric oxide synthase-interacting protein	C:nucleus; P:negative regulation of catalytic activity; C:cytoplasm; P:protein ubiquitination; F:protein binding; F:ubiquitin-protein ligase activity; P:negative regulation of nitric-oxide synthase activity; P:biological_process; C:ubiquitin ligase complex
Blue catfish	GU588071	Q96PM5				RING finger and CHY zinc finger domain-containing protein 1	F:metal ion binding; C:cytoplasm; F:zinc ion binding; F:protein binding; C:nucleus
Blue catfish	GU588072	Q3SZH6				Probable tubulin polyglutamylase TTLL9	F:ligase activity; C:microtubule; C:cytoplasm; F:molecular_function; P:protein modification process; C:cellular_component; P:biological_process; C:cytoskeleton; F:tubulin-tyrosine ligase activity
Blue catfish	GU588073	Q6GL74				UPF0468 protein C16orf80 homolog	F:molecular_function; P:multicellular organismal development; C:cellular_component
Blue catfish	GU588074	P80971				Cytochrome c oxidase subunit 4 isoform 2, mitochondrial	C:integral to membrane; C:membrane; C:mitochondrial inner membrane; C:mitochondrion; P:electron transport; F:oxidoreductase activity; F:cytochrome-c oxidase activity; F:protein binding; C:mitochondrial respiratory chain complex IV
Blue catfish	GU588075	Q9NRN9				Methyltransferase-like protein 5	F:nucleic acid binding; F:protein methyltransferase activity; C:cytoplasm; F:transferase activity; P:protein amino acid methylation; P:methylation
Blue catfish	GU588076	Q08EJ0				PLAC8-like protein 1	F:molecular_function; P:keratinization; C:cytoplasm; C:cornified envelope; P:biological_process
Blue catfish	GU588077	Q5RED0				Membrane-associated progesterone receptor component 1	F:heme binding; F:transition metal ion binding; C:cell surface; C:integral to membrane; P:axon guidance; C:membrane; C:microsome; C:endoplasmic reticulum membrane; F:lipid binding; F:steroid binding; F:receptor activity; F:protein binding; C:endoplasmic reticulum; C:integral to plasma membrane
Blue catfish	GU588078	P51150				Ras-related protein Rab-7a	P:protein transport; C:melanosome; P:endocytosis; C:endosome; C:late endosome; P:transport; F:nucleotide binding; F:GTP binding; C:Golgi apparatus; C:lysosome; C:cytoplasmic vesicle; F:protein binding; F:GTPase activity; P:small GTPase mediated signal transduction
Blue catfish	GU588079	P05619	DX094989	Contig2024		Leukocyte elastase inhibitor	P:regulation of protein catabolic process; C:cytoplasm; F:serine-type endopeptidase inhibitor activity; F:endopeptidase inhibitor activity; C:cellular_component; F:peroxidase activity
Blue catfish	GU588080	Q9D110				5-formyltetrahydrofolate cyclo-ligase	F:ligase activity; F:5-formyltetrahydrofolate cyclo-ligase activity; C:mitochondrion; C:cytoplasm; P:folic acid and derivative biosynthetic process; F:ATP binding; P:formate metabolic process; F:folic acid binding; F:magnesium ion binding; C:cytosol
Blue catfish	GU588081	Q86WH2				Ras association domain-containing protein 3	F:identical protein binding; P:apoptosis; P:negative regulation of cell cycle; C:microtubule; C:cytoplasm; F:zinc ion binding; F:molecular_function; P:neuropeptide signaling pathway; P:signal transduction; P:intracellular signaling cascade; C:cellular_component; F:protein binding; F:diacylglycerol binding; F:metal ion binding; P:cell cycle
Blue catfish	GU588082	P56135				ATP synthase subunit f, mitochondrial	C:proton-transporting ATP synthase complex, coupling factor F(o); C:membrane; C:mitochondrial inner membrane; P:ion transport; C:mitochondrion; P:transport; F:hydrogen ion transmembrane transporter activity; P:ATP biosynthetic process; F:metal ion binding; C:mitochondrial proton-transporting ATP synthase complex; P:proton transport
Blue catfish	GU588083	Q0VCT4				Collectrin	C:integral to membrane; C:membrane; F:peptidyl-dipeptidase A activity; F:zinc ion binding; C:extracellular region; F:chloride ion binding; P:proteolysis; F:metal ion binding; F:carboxypeptidase activity; C:plasma membrane; C:extracellular space
Blue catfish	GU588084	Q5T0T0				E3 ubiquitin-protein ligase 8-Mar	F:ligase activity; C:integral to membrane; C:membrane; F:zinc ion binding; C:cytoplasmic vesicle; P:ubiquitin cycle; F:protein binding; F:metal ion binding; P:immune response
Blue catfish	GU588085	Q5I0J5				MIT domain-containing protein 1	C:late endosome membrane; C:membrane; C:endosome; P:transport; P:protein transport
Blue catfish	GU588086	P52624				Uridine phosphorylase 1	P:nucleotide catabolic process; F:transferase activity, transferring glycosyl groups; C:cytoplasm; C:type III intermediate filament; P:uridine metabolic process; F:uridine phosphorylase activity; F:catalytic activity; F:protein binding; P:nucleobase, nucleoside, nucleotide and nucleic acid metabolic process; P:nucleoside metabolic process; C:cytosol
Blue catfish	GU588087	Q3T178				Vacuolar protein sorting-associated protein 28 homolog	F:molecular_function; C:cytosol; P:biological_process; C:endosome; F:protein binding; C:cellular_component; P:transport; P:protein transport
Blue catfish	GU588088	Q9D2Y9				Elongation of very long chain fatty acids protein 7	C:endoplasmic reticulum membrane; P:lipid biosynthetic process; C:integral to membrane; C:membrane; C:endoplasmic reticulum; P:fatty acid biosynthetic process; F:protein binding
Blue catfish	GU588089	Q3SZJ4	FI886729	Contig0726	12	Prostaglandin reductase 1	F:binding; F:oxidoreductase activity; C:cytoplasm; P:metabolic process; F:catalytic activity; F:zinc ion binding; F:2-alkenal reductase activity; F:15-oxoprostaglandin 13-oxidase activity
Blue catfish	GU588090	P97429				Annexin A4	P:anti-apoptosis; C:cytoplasm; F:calcium ion binding; F:phospholipase inhibitor activity; F:calcium-dependent phospholipid binding; P:signal transduction
Blue catfish	GU588091	Q5ZLX2				Eukaryotic translation initiation factor 2 subunit 1	C:eukaryotic translation initiation factor 2B complex; P:regulation of translation; C:eukaryotic translation initiation factor 2 complex; C:nucleus; C:polysome; P:regulation of translational initiation in response to stress; C:cytoplasm; P:translation; F:RNA binding; F:protein binding; F:translation initiation factor activity
Blue catfish	GU588092	Q6PEH1				ER lumen protein retaining receptor 2	P:protein transport; C:integral to membrane; C:membrane; F:protein transporter activity; P:transport; C:Golgi apparatus; C:membrane attack complex; P:protein retention in ER lumen; F:KDEL sequence binding; C:endoplasmic reticulum membrane; P:intracellular protein transport; F:receptor activity; F:protein binding; F:ER retention sequence binding; C:endoplasmic reticulum; P:vesicle-mediated transpo…
Blue catfish	GU588093	Q6DC37				Histamine N-methyltransferase	F:methyltransferase activity; C:cytoplasm; F:transferase activity; F:histamine N-methyltransferase activity
Blue catfish	GU588094	P35270				Sepiapterin reductase	F:sepiapterin reductase activity; P:nitric oxide biosynthetic process; C:integral to membrane; P:G-protein coupled receptor protein signaling pathway; C:membrane; P:tetrahydrobiopterin biosynthetic process; F:receptor activity; F:signal transducer activity; P:metabolic process; F:NADP or NADPH binding; F:catalytic activity; C:cytoplasm; F:binding; P:signal transduction; F:tachykinin receptor acti…
Blue catfish	GU588095	P41971				ETS domain-containing protein Elk-3	P:cellular process; F:purine-rich negative regulatory element binding; C:nucleus; P:regulation of transcription from RNA polymerase II promoter; P:regulation of transcription, DNA-dependent; P:transcription; F:RNA polymerase II transcription factor activity; F:transcription factor activity; P:negative regulation of transcription; P:positive regulation of transcription from RNA polymerase II promo…
Blue catfish	GU588096	Q14094				Cyclin-I	P:cell cycle checkpoint; P:cell cycle; C:cytoplasm; P:cell division; P:mitosis; P:spermatogenesis
Blue catfish	GU588097	Q6DHI0				Aspartoacylase-2A	C:apical plasma membrane; C:cytoplasm; F:aminoacylase activity; F:hydrolase activity, acting on ester bonds; P:metabolic process; C:membrane fraction; F:aspartoacylase activity; F:identical protein binding
Blue catfish	GU588098	Q6PD83				Basic leucine zipper and W2 domain-containing protein 1-A	P:regulation of transcription, DNA-dependent; F:binding; P:transcription termination; C:cytoplasm; F:translation initiation factor activity; P:regulation of translational initiation; P:transcription; P:transcription antitermination
Blue catfish	GU588099	Q9BR01				Sulfotransferase 4A1	F:sulfotransferase activity; F:transferase activity; P:catecholamine metabolic process; P:lipid metabolic process; F:aryl sulfotransferase activity; P:sulfur metabolic process; C:cytoplasm; C:lysosome; P:synaptic transmission; P:steroid metabolic process; C:cytosol; P:biological_process
Blue catfish	GU588100	Q811X6				Lambda-crystallin homolog	F:structural constituent of eye lens; F:binding; F:oxidoreductase activity; P:metabolic process; F:catalytic activity; P:fatty acid metabolic process
Blue catfish	GU588101	Q5RKQ0				Pre-mRNA-splicing factor SPF27	C:spliceosome; F:molecular_function; P:RNA splicing; P:biological_process; F:RNA splicing factor activity, transesterification mechanism; F:protein binding; C:nucleus
Blue catfish	GU588102	Q5U3P0				PCI domain-containing protein 2	F:molecular_function; F:protein binding; C:cellular_component
Blue catfish	GU588103	Q6NZZ3				UPF0669 protein C6orf120 homolog	C:extracellular region
Blue catfish	GU588104	P82316				Hemoglobin cathodic subunit beta	F:metal ion binding; F:oxygen transporter activity; C:hemoglobin complex; F:heme binding; F:oxygen binding; P:oxygen transport; F:iron ion binding; P:transport
Blue catfish	GU588105	Q8VD50				DNA-damage-inducible transcript 4-like protein	F:molecular_function; C:cytoplasm; P:biological_process; C:cellular_component; P:negative regulation of signal transduction
Blue catfish	GU588106	Q1LZ74				Uncharacterized protein C6orf130 homolog
Blue catfish	GU588107	Q8IW00				Uncharacterized Ig-like domain-containing protein C10orf72	C:integral to membrane; C:plasma membrane
Blue catfish	GU588108	A1L260				Muscle-related coiled-coil protein	P:biological_process; C:cellular_component
Blue catfish	GU588109	Q8WWF8	FI871522	Contig2814	6	Calcyphosin-like protein	P:intracellular signaling cascade; F:calcium ion binding; C:cytoplasm
Blue catfish	GU588110	P32089				Tricarboxylate transport protein, mitochondrial	F:citrate transmembrane transporter activity; F:transporter activity; C:integral to membrane; C:membrane; P:mitochondrial citrate transport; C:mitochondrial inner membrane; C:mitochondrion; P:transport; F:protein binding; F:binding
Blue catfish	GU588111	A6QLK6				GRB2-related adapter protein	P:insulin receptor signaling pathway; F:epidermal growth factor receptor binding; P:epidermal growth factor receptor signaling pathway; P:cell differentiation; P:cell-cell signaling; P:Ras protein signal transduction; F:SH3/SH2 adaptor activity; C:membrane; F:receptor activity; P:protein heterooligomerization; F:phosphoprotein binding; P:MAPKKK cascade; C:cytoplasm; C:vesicle membrane; C:Golgi ap…
Blue catfish	GU588112	O02772				Fatty acid-binding protein, heart	F:transporter activity; F:fatty acid binding; F:lipid transporter activity; P:phosphatidylcholine biosynthetic process; C:mitochondrion; P:transport; C:cytoplasm; P:hibernation; C:soluble fraction; C:mitochondrial matrix; F:lipid binding; P:negative regulation of cell proliferation; F:binding
Blue catfish	GU588113	A3KPA3				N-acetyltransferase 15	F:acyltransferase activity; F:transferase activity; P:metabolic process; F:N-acetyltransferase activity; C:cellular_component
Blue catfish	GU588114	O89114				DnaJ homolog subfamily B member 5	F:unfolded protein binding; P:response to unfolded protein; P:protein folding; F:heat shock protein binding
Blue catfish	GU588115	Q5RE33				Receptor expression-enhancing protein 5	F:molecular_function; P:phosphoenolpyruvate-dependent sugar phosphotransferase system; C:integral to membrane; C:membrane; F:sugar:hydrogen symporter activity; P:biological_process; F:protein binding
Blue catfish	GU588116	P68247				Troponin I, fast skeletal muscle	C:troponin complex; P:regulation of muscle contraction; F:actin binding; F:troponin T binding; P:skeletal muscle contraction; F:protein binding
Blue catfish	GU588117	Q9PVK4				L-lactate dehydrogenase B chain	P:tricarboxylic acid cycle intermediate metabolic process; F:L-lactate dehydrogenase activity; P:cellular carbohydrate metabolic process; C:cytoplasm; P:carbohydrate metabolic process; P:glycolysis; F:oxidoreductase activity, acting on the CH-OH group of donors, NAD or NADP as acceptor; F:oxidoreductase activity; F:catalytic activity; P:metabolic process; P:anaerobic glycolysis; F:binding
Blue catfish	GU588118	Q5XIT1				Microtubule-associated protein RP/EB family member 3	P:cell division; P:mitosis; C:midbody; P:cell cycle; C:spindle; F:microtubule binding; F:small GTPase regulator activity; P:biological_process; C:centrosome; P:positive regulation of gene-specific transcription; C:microtubule; C:cytoplasm; C:cortical microtubule cytoskeleton; F:microtubule plus-end binding; C:cytoskeleton; F:protein binding; P:negative regulation of microtubule polymerization; C:…
Blue catfish	GU588119	Q9CXW3				Calcyclin-binding protein	C:cytoplasm; C:nuclear envelope lumen; P:biological_process; F:protein binding; P:ubiquitin cycle; C:nucleus
Blue catfish	GU588120	P62447				Zinc finger protein-like 1	C:integral to membrane; C:membrane; F:DNA binding; C:nucleus; F:zinc ion binding; C:membrane attack complex; P:zinc ion transport; F:protein binding; F:metal ion binding; P:regulation of transcription
Blue catfish	GU588121	Q5RCS8				V-type proton ATPase subunit D	F:ATPase activity, coupled to transmembrane movement of substances; C:proton-transporting two-sector ATPase complex; P:ion transport; F:hydrolase activity; P:transport; F:hydrogen ion transmembrane transporter activity; F:hydrogen ion transporting ATP synthase activity, rotational mechanism; F:proton-transporting ATPase activity, rotational mechanism; P:proton transport
Blue catfish	GU588122	O42204				Integral membrane protein 2B	C:integral to membrane; C:membrane; P:induction of apoptosis; P:apoptosis; F:ATP binding; C:membrane fraction; F:protein binding; P:sensory perception of sound; P:nervous system development; C:integral to plasma membrane
Blue catfish	GU588123	Q6DG22	FI877826	Contig2543		Adenosine deaminase	P:nucleotide metabolic process; P:purine nucleotide metabolic process; F:adenosine deaminase activity; C:cytoplasm; F:deaminase activity; F:hydrolase activity; P:immune response; P:purine ribonucleoside monophosphate biosynthetic process
Blue catfish	GU588124	Q9Y3A2				Probable U3 small nucleolar RNA-associated protein 11	P:induction of apoptosis; C:nucleus; P:rRNA processing; C:small-subunit processome; P:translation; C:cytoplasm; P:nematode larval development; P:nerve growth factor receptor signaling pathway; F:protein binding; P:positive regulation of growth rate; P:nervous system development; P:growth; C:extracellular space
Blue catfish	GU588125	Q9NR45				Sialic acid synthase	F:transferase activity; P:carbohydrate biosynthetic process; F:N-acylneuraminate cytidylyltransferase activity; P:lipopolysaccharide biosynthetic process; C:cytoplasm; F:catalytic activity; F:N-acylneuraminate-9-phosphate synthase activity; F:N-acetylneuraminate synthase activity; P:metabolic process
Blue catfish	GU588126	Q61990				Poly(rC)-binding protein 2	F:translation activator activity; P:mRNA processing; P:RNA processing; C:ribonucleoprotein complex; C:nucleus; F:DNA binding; P:mRNA metabolic process; C:cytoplasm; F:RNA binding; F:single-stranded DNA binding; F:protein binding
Blue catfish	GU588127	Q9BV86				Methyltransferase-like protein 11A	F:protein binding
Blue catfish	GU588128	Q8VD53				Alkaline ceramidase 2	C:integral to membrane; P:ceramide catabolic process; C:membrane; P:lipid metabolic process; F:ceramidase activity; F:hydrolase activity, acting on carbon-nitrogen (but not peptide) bonds, in linear amides; C:Golgi membrane; F:hydrolase activity; C:Golgi apparatus; C:membrane attack complex; C:endoplasmic reticulum membrane; P:ceramide metabolic process; C:endoplasmic reticulum; P:regulation of l…
Blue catfish	GU588129	Q6PE01				U5 small nuclear ribonucleoprotein 40 kDa protein	C:snRNP U5; C:spliceosome; P:RNA splicing; P:mRNA processing; F:RNA splicing factor activity, transesterification mechanism; C:small nucleolar ribonucleoprotein complex; F:protein binding; C:nucleus
Blue catfish	GU588130	Q58D31				Sorbitol dehydrogenase	F:L-iditol 2-dehydrogenase activity; P:response to drug; F:identical protein binding; F:zinc ion binding; P:response to osmotic stress; F:oxidoreductase activity; F:catalytic activity; P:response to hormone stimulus; P:response to copper ion; P:metabolic process; F:metal ion binding; P:sorbitol metabolic process; P:response to cadmium ion; P:response to nutrient levels; P:visual perception; F:bin…
Blue catfish	GU588131	O60234				Glia maturation factor gamma	F:protein kinase inhibitor activity; F:kinase regulator activity; P:protein amino acid phosphorylation; F:actin binding; F:growth factor activity; P:signal transduction; F:signal transducer activity; C:intracellular; F:enzyme activator activity; P:nervous system development
Blue catfish	GU588132	P13280				Glycogenin-1	P:carbohydrate biosynthetic process; P:glycogen biosynthetic process; F:glycogenin glucosyltransferase activity; F:transferase activity; C:soluble fraction; F:protein binding; F:transferase activity, transferring hexosyl groups
Blue catfish	GU588133	Q3T0F2				Trafficking protein particle complex subunit 2	P:skeletal system development; P:transport; C:cytoplasm; F:transcription factor binding; C:Golgi apparatus; P:ER to Golgi vesicle-mediated transport; P:regulation of transcription, DNA-dependent; C:intracellular; C:endoplasmic reticulum; P:transcription; P:vesicle-mediated transport
Blue catfish	GU588134	P63100				Calcineurin subunit B type 1	F:calcium-dependent protein serine/threonine phosphatase regulator activity; F:calcium-dependent protein serine/threonine phosphatase activity; C:calcineurin complex; P:protein amino acid dephosphorylation; P:heart development; P:neurotransmitter secretion; F:calmodulin inhibitor activity; P:epithelial to mesenchymal transition; F:calmodulin binding; C:synaptic vesicle; F:protein binding; P:vesic…
Blue catfish	GU588135	Q9CXN7				Phenazine biosynthesis-like domain-containing protein 2	P:biosynthetic process; F:catalytic activity; P:biological_process; C:cellular_component; F:isomerase activity
Blue catfish	GU588136	Q1LVP6				BRCA1-A complex subunit Abraxas	F:molecular_function; F:protein binding; C:cellular_component
Blue catfish	GU588137	Q5ZLK4				Globoside alpha-1,3-N-acetylgalactosaminyltransferase 1	F:globoside alpha-N-acetylgalactosaminyltransferase activity; C:integral to membrane; C:membrane; F:fucosylgalactoside 3-alpha-galactosyltransferase activity; F:transferase activity, transferring hexosyl groups; C:Golgi membrane; F:glycoprotein-fucosylgalactoside alpha-N-acetylgalactosaminyltransferase activity; C:Golgi apparatus; P:carbohydrate metabolic process; C:extracellular region; P:protei…
Blue catfish	GU588138	Q6AYP7				Cytosolic 5'-nucleotidase III-like protein	F:5'-nucleotidase activity; P:nucleotide metabolic process; C:cytoplasm; F:magnesium ion binding; F:transferase activity; F:nucleotide binding; F:hydrolase activity; C:endoplasmic reticulum
Blue catfish	GU588139	Q8VE70				Programmed cell death protein 10	P:apoptosis; F:protein binding
Blue catfish	GU588140	Q6SP97				Enkurin	C:cilium; C:flagellum; F:calmodulin binding
Blue catfish	GU588141	O95433				Activator of 90 kDa heat shock protein ATPase homolog 1	F:ATPase activator activity; F:chaperone activator activity; P:response to stress; C:cytoplasm; P:protein folding; F:chaperone binding; C:endoplasmic reticulum
Blue catfish	GU588142	Q9NZ01				Trans-2,3-enoyl-CoA reductase	C:integral to membrane; F:oxidoreductase activity, acting on the CH-CH group of donors; C:membrane; P:lipid metabolic process; P:lipid biosynthetic process; C:cytoplasm; F:oxidoreductase activity; C:endoplasmic reticulum membrane; C:endoplasmic reticulum; P:steroid biosynthetic process
Blue catfish	GU588143	A2VDZ9				Vesicle-associated membrane protein-associated protein B	C:integral to membrane; C:membrane; F:protein homodimerization activity; F:enzyme binding; P:virus-host interaction; C:Golgi apparatus; P:positive regulation of viral genome replication; C:endoplasmic reticulum membrane; F:protein heterodimerization activity; F:protein binding; P:endoplasmic reticulum unfolded protein response; C:endoplasmic reticulum; F:beta-tubulin binding; C:plasma membrane; F…
Blue catfish	GU588144	O14530				Thioredoxin domain-containing protein 9	F:molecular_function; P:biological_process; F:protein binding; C:cellular_component
Blue catfish	GU588145	Q4R761				V-type proton ATPase subunit E 1	C:acrosomal vesicle; C:proton-transporting two-sector ATPase complex; C:mitochondrion; P:ion transport; F:hydrolase activity; P:transport; F:hydrogen ion transmembrane transporter activity; C:cytoplasm; F:proton-transporting ATPase activity, rotational mechanism; F:hydrogen-exporting ATPase activity, phosphorylative mechanism; F:protein binding; P:proton transport; P:ATP hydrolysis coupled proton…
Blue catfish	GU588146	P27449				V-type proton ATPase 16 kDa proteolipid subunit	C:vacuolar membrane; C:vacuole; P:ATP synthesis coupled proton transport; P:vacuolar acidification; F:hydrolase activity; C:vacuolar proton-transporting V-type ATPase complex; F:ATP binding; F:metal ion binding; C:integral to membrane; C:membrane; F:hydrogen ion transporting ATP synthase activity, rotational mechanism; P:lysosomal lumen acidification; P:proton transport; F:proton-transporting ATP…
Blue catfish	GU588147	A3KQA5				Outer dense fiber protein 3	P:cell differentiation; C:cytoplasm; P:multicellular organismal development; P:spermatogenesis
Blue catfish	GU588148	Q7ZV00				OTU domain-containing protein 6B	P:biological_process; C:cellular_component
Blue catfish	GU588149	Q9Z255				Ubiquitin-conjugating enzyme E2 A	P:ubiquitin cycle; P:ubiquitin-dependent protein catabolic process; P:nematode larval development; P:in utero embryonic development; C:nucleus; F:molecular_function; P:protein ubiquitination; P:response to DNA damage stimulus; C:membrane; F:ligase activity; P:growth; F:ubiquitin-protein ligase activity; F:damaged DNA binding; F:small conjugating protein ligase activity; P:cellular response to ins…
Blue catfish	GU588150	P56746				Claudin-15	F:structural molecule activity; C:integral to membrane; C:cell junction; C:membrane; C:tight junction; F:identical protein binding; P:calcium-independent cell-cell adhesion
Blue catfish	GU588151	O77506				LIM and SH3 domain protein 1	C:focal adhesion; F:actin filament binding; P:ion transport; P:transport; C:cytoplasm; F:zinc ion binding; F:actin binding; F:ion transmembrane transporter activity; P:cortical cytoskeleton organization; F:protein binding; C:cortical actin cytoskeleton; F:SH3/SH2 adaptor activity; F:metal ion binding; C:cytoskeleton
Blue catfish	GU588152	Q9DFG8	FI882527	Contig2799		Probable E3 ubiquitin-protein ligase makorin-2	F:nucleic acid binding; F:metal ion binding; F:molecular_function; P:zinc ion transport; P:biological_process; F:zinc ion binding; F:protein binding; C:intracellular
Blue catfish	GU588153	Q5BJI6				Ribonuclease P/MRP protein subunit POP5	F:ribonuclease activity; C:ribonuclease MRP complex; F:ribonuclease MRP activity; P:tRNA processing; C:nucleus; F:hydrolase activity; P:rRNA processing; P:RNA metabolic process; C:nucleolar ribonuclease P complex; F:ribonuclease P activity; F:protein binding
Blue catfish	GU588154	Q7ZUV1				Pleckstrin homology domain-containing family F member 2	F:metal ion binding; P:zinc ion transport; F:zinc ion binding; F:protein binding; C:transport vesicle
Blue catfish	GU588155	P82013				Voltage-dependent anion-selective channel protein 2	P:anion transport; C:integral to membrane; C:membrane; C:mitochondrial inner membrane; P:ion transport; C:mitochondrion; C:mitochondrial outer membrane; P:transport; C:outer membrane; F:protein binding; F:voltage-gated anion channel activity
Blue catfish	GU588156	P62744				AP-2 complex subunit sigma	P:clathrin coat assembly; F:transporter activity; C:membrane; F:protein transporter activity; P:transport; C:Golgi apparatus; P:regulation of endocytosis; P:intracellular protein transport; P:protein complex assembly; C:AP-2 adaptor complex; C:AP-1 adaptor complex; F:protein binding; C:membrane coat; P:vesicle-mediated transport; C:plasma membrane; P:biological_process; C:coated pit
Blue catfish	GU588157	O54873				Aminoacyl tRNA synthetase complex-interacting multifunctional protein 1	F:cytokine activity; F:RNA binding; P:reproduction; P:nematode larval development; P:negative regulation of endothelial cell proliferation; F:cell surface binding; P:cell-cell signaling; F:molecular_function; P:leukocyte migration; P:methionyl-tRNA aminoacylation; F:ATP binding; F:protein homodimerization activity; F:tRNA binding; C:membrane; C:aminoacyl-tRNA synthetase multienzyme complex; P:emb…
Blue catfish	GU588158	Q98SJ7				Translationally-controlled tumor protein homolog	P:cellular calcium ion homeostasis; P:calcium ion transport; C:multivesicular body; P:anti-apoptosis; C:cytoplasm; F:calcium channel activity; F:protein binding; P:regulation of apoptosis; C:tubulin complex; F:calcium channel inhibitor activity; F:calcium ion binding; C:extracellular space
Blue catfish	GU588159	Q6DGQ1				NF-kappa-B inhibitor-interacting Ras-like protein 1	F:GTP binding; F:GTPase activity; C:cytoplasm; P:small GTPase mediated signal transduction; F:nucleotide binding; P:I-kappaB kinase/NF-kappaB cascade; C:cellular_component; C:intracellular
Blue catfish	GU588160	Q5BK71				ADP-ribosylation factor-like protein 11	F:GTP binding; P:small GTPase mediated signal transduction; F:nucleotide binding; C:intracellular
Blue catfish	GU588161	Q9CPU4				Microsomal glutathione S-transferase 3	F:transferase activity; C:integral to membrane; P:lipid metabolic process; C:membrane; F:molecular_function; C:microsome; C:endoplasmic reticulum membrane; P:signal transduction; C:membrane fraction; C:cellular_component; F:peroxidase activity; C:endoplasmic reticulum; F:glutathione transferase activity; P:biological_process
Blue catfish	GU588162	Q6DGP4	FI884436	Contig2554	29	NEDD4 family-interacting protein 1-like	C:integral to membrane; C:membrane; C:Golgi membrane; C:Golgi apparatus; F:molecular_function; C:membrane attack complex; F:protein binding; F:signal transducer activity; P:positive regulation of I-kappaB kinase/NF-kappaB cascade
Blue catfish	GU588163	Q4AEH2				Phospholipid hydroperoxide glutathione peroxidase, mitochondrial	F:glutathione peroxidase activity; F:peroxidase activity; P:hydrogen peroxide catabolic process; C:mitochondrial inner membrane; P:glutathione metabolic process; F:glutathione binding; C:nuclear envelope; C:nucleus; P:response to oxidative stress; P:establishment or maintenance of chromatin architecture; P:multicellular organismal development; F:selenium binding; F:phospholipid-hydroperoxide glut…
Blue catfish	GU588164	Q6NYE7				Transmembrane protein 192	F:molecular_function; C:integral to membrane; C:membrane attack complex; C:membrane
Blue catfish	GU588165	Q8R323				Replication factor C subunit 3	C:nucleus; C:DNA replication factor C complex; F:DNA binding; P:DNA replication; F:nucleotide binding; F:nucleoside-triphosphatase activity; F:ATP binding; F:ATPase activity; F:protein binding; F:DNA clamp loader activity; P:DNA strand elongation during DNA replication; P:DNA synthesis during DNA repair
Blue catfish	GU588166	Q7ZUB3				Tetraspanin-31	P:positive regulation of cell proliferation; C:integral to membrane; C:membrane; C:membrane fraction; C:integral to plasma membrane
Blue catfish	GU588167	O02703				Apoptosis regulator BAX	P:negative regulation of fibroblast proliferation; F:protein binding; F:lipid binding; P:spermatogenesis; F:protein heterodimerization activity; P:positive regulation of neuron apoptosis; P:negative regulation of neuron apoptosis; F:transcription activator activity; P:negative regulation of cell cycle; P:cell proliferation; F:transcription factor activity; P:response to wounding; C:transcription …
Blue catfish	GU588168	Q9I9C3				Sodium/potassium-transporting ATPase subunit beta-233	C:integral to membrane; P:sodium ion transport; C:membrane; P:potassium ion transport; F:potassium ion binding; P:ion transport; P:transport; F:sodium:potassium-exchanging ATPase activity; F:sodium ion binding; C:sodium:potassium-exchanging ATPase complex
Blue catfish	GU588169	Q0VCY1				Vesicle-associated membrane protein-associated protein A	C:vesicle; C:integral to membrane; C:membrane; P:membrane fusion; C:tight junction; C:perinuclear region of cytoplasm; F:protein heterodimerization activity; F:signal transducer activity; F:protein binding; P:positive regulation of I-kappaB kinase/NF-kappaB cascade; C:plasma membrane; F:structural molecule activity
Blue catfish	GU588170	Q8VE65				Transcription initiation factor TFIID subunit 12	C:transcription factor TFIID complex; P:transcription initiation from RNA polymerase II promoter; C:nucleus; F:DNA binding; F:general RNA polymerase II transcription factor activity; P:regulation of transcription, DNA-dependent; F:protein binding; F:transcription initiation factor activity; P:transcription initiation; P:transcription
Blue catfish	GU588171	P80856				Fatty acid-binding protein, liver	F:lipid binding; F:bile acid binding; F:binding; C:cytoplasm; F:transporter activity; P:transport
Blue catfish	GU588172	Q6NYD7				OCIA domain-containing protein 1	F:molecular_function; P:biological_process; C:endosome; C:cellular_component
Blue catfish	GU588173	Q1LUK1				Protein QIL1	F:protein binding
Blue catfish	GU588174	P10620	FI893601	Contig0388	1	Microsomal glutathione S-transferase 1	F:transferase activity; C:membrane; C:mitochondrial inner membrane; C:mitochondrion; C:mitochondrial outer membrane; C:microsome; P:glutathione metabolic process; C:endoplasmic reticulum; F:glutathione transferase activity
Blue catfish	GU588175	Q5PRC1				Lipoma HMGIC fusion partner homolog	C:signal recognition particle, endoplasmic reticulum targeting; C:integral to membrane; C:membrane; C:membrane attack complex; F:DNA binding; P:negative regulation of signal transduction
Blue catfish	GU588176	Q3T113				Transmembrane and immunoglobulin domain-containing protein 1	C:integral to membrane; C:membrane
Blue catfish	GU588177	P35033				Trypsin-3 (Fragment)	F:serine-type endopeptidase activity; F:hydrolase activity; F:trypsin activity; C:extracellular region; F:catalytic activity; F:peptidase activity; P:proteolysis; F:protein binding; P:collagen catabolic process; P:digestion; F:metal ion binding; F:calcium ion binding; C:extracellular space
Blue catfish	GU588178	Q561X3				Mediator of RNA polymerase II transcription subunit 4	C:mediator complex; F:vitamin D receptor binding; F:thyroid hormone receptor binding; P:transcription initiation from RNA polymerase II promoter; F:ligand-dependent nuclear receptor transcription coactivator activity; C:nucleus; P:androgen receptor signaling pathway; P:regulation of transcription, DNA-dependent; F:receptor activity; F:transcription activator activity; F:protein binding; P:transcr…
Blue catfish	GU588179	Q32L53				Glutamate (NMDA) receptor-associated protein 1	P:negative regulation of apoptosis; C:integral to membrane; C:membrane; C:synapse; C:cell junction; P:apoptosis; F:receptor activity; P:central nervous system development; C:postsynaptic membrane
Blue catfish	GU588180	P11706				Probable pancreatic secretory proteinase inhibitor	C:extracellular space; F:serine-type endopeptidase inhibitor activity; F:endopeptidase inhibitor activity; C:extracellular region
Blue catfish	GU588181	B1AXP6				Mitochondrial import receptor subunit TOM5 homolog
Blue catfish	GU588182	P48597				Eukaryotic translation initiation factor 4E	P:regulation of translation; P:translational initiation; C:cytoplasm; P:translation; F:RNA binding; C:eukaryotic translation initiation factor 4F complex; F:RNA cap binding; F:protein binding; F:translation initiation factor activity
Blue catfish	GU588183	Q3T1J9				Mps one binder kinase activator-like 1B	F:metal ion binding; F:kinase binding; C:cytoplasm; F:zinc ion binding; F:kinase activator activity; F:protein binding; P:protein amino acid autophosphorylation; C:nucleus
Channel catfish	GU588874	O15212				Prefoldin subunit 6	P:protein folding; C:prefoldin complex; F:unfolded protein binding; C:nucleus
Channel catfish	GU588875	Q64433				10 kDa heat shock protein, mitochondrial	P:protein folding; F:chaperone binding; P:activation of caspase activity; F:ATP binding; C:mitochondrial matrix; F:unfolded protein binding; P:response to unfolded protein
Channel catfish	GU588876	Q6DGL7				Transmembrane protein 147	C:membrane attack complex
Channel catfish	GU588877	P48597				Eukaryotic translation initiation factor 4E	C:eukaryotic translation initiation factor 4F complex; P:translational initiation; F:protein binding; F:RNA cap binding; F:translation initiation factor activity; P:regulation of translation
Channel catfish	GU588878	Q28I39				Mitochondrial inner membrane protease subunit 1	F:peptidase activity; C:integral to membrane; C:mitochondrion
Channel catfish	GU588879	P80601				Ribonuclease UK114	C:cytoplasm; C:cell surface; F:endonuclease activity; P:regulation of translational termination; C:nucleus
Channel catfish	GU588880	Q90YS2				40S ribosomal protein S3	F:structural constituent of ribosome; F:RNA binding; F:protein binding; C:cytosolic small ribosomal subunit; P:translation
Channel catfish	GU588881	Q1L864				Protein jagunal homolog 1-B	C:membrane attack complex; C:endoplasmic reticulum membrane
Channel catfish	GU588882	Q9QYL8				Acyl-protein thioesterase 2	P:fatty acid metabolic process; C:cytoplasm; F:hydrolase activity
Channel catfish	GU588883	Q92747	FI896647	Contig2568		Actin-related protein 3-Feb complex subunit 1A	C:cytoplasm; C:Arp2/3 protein complex; P:actin filament organization; P:cell morphogenesis; F:actin binding; C:cell projection
Channel catfish	GU588884	P24156				Protein l(2)37Cc	C:mitochondrial crista; P:embryonic development ending in birth or egg hatching; C:extrinsic to mitochondrial outer membrane; P:DNA replication; P:histone deacetylation; F:transcription repressor activity; P:negative regulation of cell proliferation; F:transcription activator activity; F:protein binding; P:signal transduction; P:negative regulation of transcription; C:nucleoplasm; P:negative regu…
Channel catfish	GU588885	Q923G2				DNA-directed RNA polymerases I, II, and III subunit RPABC3	F:DNA-directed RNA polymerase activity; P:positive regulation of growth rate; F:zinc ion binding; P:embryonic development ending in birth or egg hatching; C:nuclear DNA-directed RNA polymerase complex; P:hermaphrodite genitalia development; P:nematode larval development; F:protein binding; P:transcription, DNA-dependent; C:nucleoplasm part
Channel catfish	GU588886	Q6ZWX0				UPF0139 membrane protein C19orf56 homolog	C:integral to membrane
Channel catfish	GU588887	Q6NV18	DX083855	Contig0118	2	Non-homologous end-joining factor 1	P:lymphocyte differentiation; F:protein binding; P:DNA repair
Channel catfish	GU588888	Q99643				Succinate dehydrogenase cytochrome b560 subunit, mitochondrial	F:succinate dehydrogenase activity; C:mitochondrial inner membrane; F:iron ion binding; P:transport; P:tricarboxylic acid cycle; C:respiratory chain complex II; C:integral to membrane
Channel catfish	GU588889	Q6DGM3				39S ribosomal protein L15, mitochondrial	F:structural constituent of ribosome; C:large ribosomal subunit; P:translation; C:mitochondrion
Channel catfish	GU588890	Q5R4X8				PRA1 family protein 3	C:endoplasmic reticulum membrane; P:negative regulation of transport; C:integral to membrane; F:protein C-terminus binding; P:L-glutamate transport
Channel catfish	GU588891	Q86SZ2				Trafficking protein particle complex subunit 6B	C:endoplasmic reticulum; C:Golgi apparatus; P:vesicle-mediated transport
Channel catfish	GU588892	Q8BPB0	FI899606	Contig2649		Mps one binder kinase activator-like 1A	C:cytoplasm; F:kinase activator activity; C:nucleus; F:zinc ion binding; P:protein amino acid autophosphorylation; F:kinase binding
Channel catfish	GU588893	A2T7G9				Oxidoreductase HTATIP2	P:induction of apoptosis; P:regulation of transcription from RNA polymerase II promoter; P:anti-apoptosis; F:oxidoreductase activity; P:nuclear import; P:regulation of angiogenesis; F:transcription coactivator activity; C:nuclear envelope; P:negative regulation of cell cycle; C:cytoplasm; F:RNA polymerase II transcription factor activity
Channel catfish	GU588894	P00636				Fructose-1,6-bisphosphatase 1	F:identical protein binding; P:fructose metabolic process; P:gluconeogenesis; F:fructose-2,6-bisphosphate 2-phosphatase activity; F:fructose 1,6-bisphosphate 1-phosphatase activity; F:zinc ion binding
Channel catfish	GU588895	Q6PBI2				Pancreatic progenitor cell differentiation and proliferation factor B
Channel catfish	GU588896	Q5BJJ5				Haloacid dehalogenase-like hydrolase domain-containing protein 2	P:metabolic process; F:hydrolase activity
Channel catfish	GU588897	Q91XE0	FI899834	Contig0888	13	Glycine N-acyltransferase	C:cell part
Channel catfish	GU588898	Q9BTE7				DCN1-like protein 5
Channel catfish	GU589023	Q8JHH5				Uncharacterized protein C1orf109 homolog
Channel catfish	GU589024	Q98TT6				Eukaryotic translation initiation factor 4E-binding protein 3-like	F:translation repressor activity; F:translation initiation factor activity; C:eukaryotic translation initiation factor 4F complex; P:insulin receptor signaling pathway; P:negative regulation of translational initiation; P:cAMP-mediated signaling; F:eukaryotic initiation factor 4E binding
Channel catfish	GU589025	A1L260				Muscle-related coiled-coil protein	P:biological_process; C:cellular_component
Channel catfish	GU589026	P43166				Carbonic anhydrase 7	C:cytoplasm; P:one-carbon compound metabolic process; F:zinc ion binding; F:carbonate dehydratase activity
Channel catfish	GU589027	P27545				LAG1 longevity assurance homolog 1	C:microsome; P:ceramide biosynthetic process; F:sphingosine N-acyltransferase activity; C:endoplasmic reticulum; C:membrane part
Channel catfish	GU589028	P61959				Small ubiquitin-related modifier 2	P:protein sumoylation; F:protein binding; F:SUMO ligase activity; P:ubiquitin cycle; C:nucleus
Channel catfish	GU589029	Q9D7S7				60S ribosomal protein L22-like 1	C:ribosome; F:RNA binding; F:structural constituent of ribosome; P:translation
Channel catfish	GU589030	O35900				U6 snRNA-associated Sm-like protein LSm2	C:snRNP U6; P:rRNA processing; C:small nucleolar ribonucleoprotein complex; P:tRNA processing; ; P:mRNA catabolic process; F:U6 snRNA binding; F:protein kinase binding; C:U4/U6 x U5 tri-snRNP complex; F:RNA splicing factor activity, transesterification mechanism; C:cytoplasm
Channel catfish	GU589031	O14807				Ras-related protein M-Ras	P:actin cytoskeleton organization; F:GTP binding; F:GTP-dependent protein binding; C:plasma membrane; P:muscle organ development; P:positive regulation of cell migration; C:endoplasmic reticulum; P:Ras protein signal transduction; F:GTPase activity
Channel catfish	GU589032	Q56K04				Cysteine-rich protein 1	P:positive regulation of cell proliferation; P:hemopoiesis; C:cytoplasm; F:zinc ion binding
Channel catfish	GU589033	Q642M9				Trans-1,2-dihydrobenzene-1,2-diol dehydrogenase	P:carbohydrate metabolic process; F:electron carrier activity; F:NAD(P) transhydrogenase activity
Channel catfish	GU589034	Q5BJ65				Histone H2A.V	C:nucleosome; F:DNA binding; P:nucleosome assembly; P:multicellular organismal development; C:nucleus
Channel catfish	GU589035	Q6TEK3				Vitamin K epoxide reductase complex subunit 1-like protein 1	P:vitamin K biosynthetic process; F:vitamin-K-epoxide reductase (warfarin-sensitive) activity; P:positive regulation of coagulation; C:endoplasmic reticulum; C:membrane part
Channel catfish	GU589036	Q7T3S5				UDP-GlcNAc:betaGal beta-1,3-N-acetylglucosaminyltransferase 5A	P:central nervous system development; P:glycolipid biosynthetic process; F:beta-galactosyl-N-acetylglucosaminylgalactosylglucosyl-ceramide beta-1,3-acetylglucosaminyltransferase activity; C:Golgi apparatus; P:sphingolipid biosynthetic process; F:galactosyltransferase activity; C:membrane attack complex; P:protein amino acid glycosylation; F:lipopolysaccharide N-acetylglucosaminyltransferase activ…
Channel catfish	GU589037	Q5PRD0				14-3-3 protein beta/alpha-1	F:protein domain specific binding; C:melanosome; P:protein targeting; C:perinuclear region of cytoplasm
Channel catfish	GU589038	Q68EL3				BET1-like protein	C:Golgi membrane; C:endosome; F:SNAP receptor activity; C:SNARE complex; P:retrograde transport, endosome to Golgi; C:membrane attack complex; P:protein transport
Channel catfish	GU589039	Q9CQ46				EF-hand calcium-binding domain-containing protein 2	F:calcium ion binding
Channel catfish	GU589040	P53760				Phosphatidylcholine-sterol acyltransferase (Fragment)	F:phosphatidylcholine-sterol O-acyltransferase activity; P:lipoprotein biosynthetic process; P:reverse cholesterol transport; P:phosphatidylcholine biosynthetic process; C:extracellular space; P:response to glucocorticoid stimulus; F:protein binding; P:response to copper ion; P:cholesterol homeostasis; F:phospholipase A2 activity; P:cholesterol metabolic process
Channel catfish	GU589041	Q96GE6				Calmodulin-like protein 4	F:calcium ion binding
Channel catfish	GU589042	Q9NR45				Sialic acid synthase	C:cytoplasm; P:lipopolysaccharide biosynthetic process; F:N-acylneuraminate cytidylyltransferase activity; F:N-acylneuraminate-9-phosphate synthase activity; F:N-acetylneuraminate synthase activity
Channel catfish	GU589043	Q8MUA4				14-3-3 protein homolog 2	F:protein domain specific binding
Channel catfish	GU589044	Q9BVH7				Alpha-N-acetylgalactosaminide alpha-2,6-sialyltransferase 5	C:Golgi membrane; C:extracellular space; P:carbohydrate metabolic process; P:ganglioside biosynthetic process; P:protein amino acid glycosylation; C:integral to membrane; F:alpha-N-acetylgalactosaminide alpha-2,6-sialyltransferase activity
Channel catfish	GU589045	Q96B26				Exosome complex exonuclease RRP43	C:cytoplasm; F:identical protein binding; F:3'-5'-exoribonuclease activity; F:RNA binding; P:rRNA processing; C:exosome (RNase complex); C:nucleus
Channel catfish	GU589046	Q32P85				Dynein light chain roadblock-type 2	C:cytoplasm; P:microtubule-based movement; F:protein binding; P:visual behavior; C:cytoplasmic dynein complex; F:microtubule motor activity; C:microtubule
Blue catfish	GU588184	Q91398	FI894641	Contig2687		Casein kinase II subunit beta	F:transferase activity; C:protein kinase CK2 complex; F:identical protein binding; P:I-kappaB kinase/NF-kappaB cascade; F:kinase activity; F:protein kinase CK2 regulator activity; P:signal transduction; P:positive regulation of Wnt receptor signaling pathway; F:protein binding; F:protein kinase CK2 activity; P:Wnt receptor signaling pathway
Blue catfish	GU588185	Q9CQV6				Microtubule-associated proteins 1A/1B light chain 3B	C:autophagic vacuole; C:membrane; C:microtubule; C:cytoplasm; P:autophagy; C:cytoplasmic vesicle; P:ubiquitin cycle; F:protein binding; C:intracellular; C:organelle membrane; P:autophagic vacuole formation
Blue catfish	GU588186	P61805				Dolichyl-diphosphooligosaccharide--protein glycosyltransferase subunit DAD1	F:transferase activity; C:integral to membrane; C:oligosaccharyltransferase complex; C:membrane; P:anti-apoptosis; P:apoptosis; C:endoplasmic reticulum membrane; F:dolichyl-diphosphooligosaccharide-protein glycotransferase activity; C:endoplasmic reticulum; P:protein amino acid N-linked glycosylation via asparagine
Blue catfish	GU588187	Q6PBA2				Protein LSM12 homolog A	F:molecular_function; C:cellular_component
Blue catfish	GU588188	Q56K04				Cysteine-rich protein 1	F:metal ion binding; F:molecular_function; C:cytoplasm; P:positive regulation of cell proliferation; P:cell proliferation; F:zinc ion binding; C:cellular_component; P:hemopoiesis
Blue catfish	GU588189	Q3S8M4				Elongation of very long chain fatty acids protein 4	P:fatty acid biosynthetic process; C:integral to membrane; C:membrane; P:lipid biosynthetic process; P:response to stimulus; C:endoplasmic reticulum membrane; C:cellular_component; F:G-protein coupled photoreceptor activity; C:endoplasmic reticulum; P:visual perception
Blue catfish	GU588190	Q6ZM63	FI895021	Contig2246		GPN-loop GTPase 3	F:ATP binding; C:protein complex; F:nucleotide binding
Blue catfish	GU588191	P49947				Ferritin, middle subunit	F:iron ion binding; F:transition metal ion binding; F:ferric iron binding; F:ferroxidase activity; F:oxidoreductase activity; P:iron ion transport; F:metal ion binding; P:cellular iron ion homeostasis; F:binding
Blue catfish	GU588192	P61486				60S ribosomal protein L36a	F:structural constituent of ribosome; C:ribonucleoprotein complex; C:cytoplasm; P:translation; F:molecular_function; C:ribosome; C:intracellular; F:protein binding; P:biological_process
Blue catfish	GU588193	Q28I39				Mitochondrial inner membrane protease subunit 1	F:signal peptidase activity; C:integral to membrane; C:membrane; C:mitochondrial inner membrane; F:hydrolase activity; C:mitochondrion; C:membrane attack complex; F:serine-type peptidase activity; P:proteolysis; F:peptidase activity; F:endopeptidase inhibitor activity
Blue catfish	GU588194	Q61425				Hydroxyacyl-coenzyme A dehydrogenase, mitochondrial	P:fatty acid metabolic process; P:lipid metabolic process; C:mitochondrial inner membrane; F:coenzyme binding; C:mitochondrion; C:cytoplasm; F:3-hydroxyacyl-CoA dehydrogenase activity; F:oxidoreductase activity; F:catalytic activity; C:mitochondrial matrix; P:metabolic process; F:binding
Blue catfish	GU588195	O88350				Putative hydrolase RBBP9	C:cytoplasm; C:nucleus
Blue catfish	GU588196	P11611				Serine/threonine-protein phosphatase 2A catalytic subunit beta isoform	C:cytosol; P:regulation of cell adhesion; P:second-messenger-mediated signaling; P:mesoderm development; P:regulation of cell differentiation; F:iron ion binding; C:plasma membrane; P:ceramide metabolic process; F:protein C-terminus binding; C:soluble fraction; F:protein heterodimerization activity; F:hydrolase activity; F:manganese ion binding; P:response to organic substance; P:protein amino ac…
Blue catfish	GU588197	Q9Z0W7				Chloride intracellular channel protein 4	P:chloride transport; P:cell differentiation; F:voltage-gated chloride channel activity; F:ion channel activity; F:chloride ion binding; F:voltage-gated ion channel activity; C:actin cytoskeleton; C:membrane; P:negative regulation of cell migration; C:mitochondrion; F:chloride channel activity; C:cytoplasm; C:cytoplasmic vesicle; C:soluble fraction; P:ion transport; P:transport; C:microvillus; C:…
Blue catfish	GU588198	Q6GMK7				SH3 domain-binding glutamic acid-rich-like protein 2	C:nucleus
Blue catfish	GU588199	P62840				Ubiquitin-conjugating enzyme E2 D2	F:ligase activity; P:spermatid development; P:compound eye morphogenesis; P:oogenesis; P:mitosis; P:proteasomal ubiquitin-dependent protein catabolic process; P:male meiosis; F:small conjugating protein ligase activity; P:chromosome organization; P:protein ubiquitination; P:ubiquitin cycle; P:post-translational protein modification; P:regulation of protein metabolic process; P:ubiquitin-dependent…
Blue catfish	GU588200	Q7SXS8				UPF0609 protein C4orf27 homolog	C:nucleus
Blue catfish	GU588201	Q5XJ97				Nuclear nucleic acid-binding protein C1D	C:nucleus; F:DNA binding; P:rRNA processing; P:apoptosis; C:cytoplasm; F:RNA binding; P:regulation of transcription, DNA-dependent; P:transcription; C:exosome (RNase complex)
Blue catfish	GU588202	Q9CQZ7				DNA-directed RNA polymerase III subunit RPC10	C:DNA-directed RNA polymerase III complex; F:DNA binding; C:nucleus; F:transcription regulator activity; F:nucleic acid binding; F:zinc ion binding; P:transcription from RNA polymerase III promoter; F:metal ion binding; P:transcription; F:DNA-directed RNA polymerase activity; P:regulation of transcription
Blue catfish	GU588203	Q5E9K0				Proteasome subunit beta type-2	F:hydrolase activity; C:nucleus; C:cytoplasm; F:threonine-type endopeptidase activity; C:proteasome core complex; C:protein complex; P:ubiquitin-dependent protein catabolic process; F:peptidase activity; C:cytosol
Blue catfish	GU588204	P25689				Uricase	C:peroxisome; C:mitochondrion; F:oxidoreductase activity; F:urate oxidase activity; P:purine base metabolic process
Blue catfish	GU588205	P09668				Cathepsin H	F:cysteine-type endopeptidase activity; F:kininogen binding; F:hydrolase activity; F:cathepsin H activity; C:lysosome; F:cysteine-type peptidase activity; F:peptidase activity; P:proteolysis; C:extracellular space
Blue catfish	GU588206	A3KP74				Succinate dehydrogenase assembly factor 2, mitochondrial	C:mitochondrion
Blue catfish	GU588207	Q9NUQ9				Protein FAM49B	C:intracellular
Blue catfish	GU588208	Q6XIM8				40S ribosomal protein S15a	F:RNA binding; F:structural constituent of ribosome; P:translation; C:cytosolic small ribosomal subunit; C:ribonucleoprotein complex; C:ribosome; F:protein binding; C:intracellular
Blue catfish	GU588209	Q90YU8				60S ribosomal protein L19	F:RNA binding; F:structural constituent of ribosome; P:translation; C:cytosolic large ribosomal subunit; C:ribonucleoprotein complex; C:ribosome; C:intracellular
Blue catfish	GU588210	P80585				Tubulin-specific chaperone A	F:unfolded protein binding; C:cytoplasm; C:cytoskeleton; P:tubulin complex assembly; C:microtubule
Blue catfish	GU588211	O42363				Apolipoprotein A-I	F:lipid transporter activity; P:lipid metabolic process; F:high-density lipoprotein binding; P:lipid transport; P:secretory pathway; P:transport; P:cholesterol efflux; C:extracellular region; F:lipid binding; C:signal recognition particle, endoplasmic reticulum targeting; P:negative regulation of signal transduction; P:cholesterol metabolic process; P:steroid metabolic process; P:lipoprotein meta…
Blue catfish	GU588212	P23935				NADH dehydrogenase 1 alpha subcomplex subunit 5	C:mitochondrial respiratory chain complex I; C:mitochondrial respiratory chain; C:membrane; C:mitochondrial inner membrane; F:NADH dehydrogenase (ubiquinone) activity; C:mitochondrion; P:transport; F:oxidoreductase activity, acting on NADH or NADPH; P:mitochondrial electron transport, NADH to ubiquinone; P:electron transport
Blue catfish	GU588213	Q502G2				Transmembrane protein 41A-A	C:signal recognition particle, endoplasmic reticulum targeting; C:integral to membrane; C:membrane attack complex; C:membrane; P:negative regulation of signal transduction
Blue catfish	GU588214	Q6PEC4				S-phase kinase-associated protein 1	P:lipid metabolic process; F:protein kinase activity; P:protein amino acid phosphorylation; P:embryonic development ending in seed dormancy; F:kinase activity; P:response to osmotic stress; P:ubiquitin cycle; P:ubiquitin-dependent protein catabolic process; P:response to salt stress; F:ubiquitin-protein ligase activity; F:protein binding; C:SCF ubiquitin ligase complex; F:triacylglycerol lipase a…
Blue catfish	GU588215	Q502C1				28S ribosomal protein S24, mitochondrial	F:structural constituent of ribosome; C:ribonucleoprotein complex; C:mitochondrion; P:translation; F:molecular_function; C:mitochondrial small ribosomal subunit; C:ribosome; C:mitochondrial large ribosomal subunit; P:biological_process
Blue catfish	GU588216	Q9BTE1				Dynactin subunit 5	C:dynactin complex; C:cytoplasm; F:acyltransferase activity; F:transferase activity; C:cytoskeleton
Blue catfish	GU588217	Q5ZKH0				General transcription factor IIH subunit 5	P:regulation of transcription, DNA-dependent; P:DNA repair; P:transcription; P:nucleotide-excision repair; F:DNA binding; C:nucleus
Blue catfish	GU588218	Q90YV7				60S ribosomal protein L11	F:structural constituent of ribosome; P:protein targeting; C:cytosolic large ribosomal subunit; C:ribonucleoprotein complex; F:rRNA binding; P:translation; F:RNA binding; C:ribosome; C:nucleolus; F:protein binding; C:intracellular
Blue catfish	GU588219	Q9Y3B1	FI894649	Contig1859	22	Protein slowmo homolog 2
Blue catfish	GU588220	P47805				Mid1-interacting protein 1A	P:negative regulation of microtubule depolymerization; F:protein C-terminus binding; C:cytoplasm; C:microtubule cytoskeleton; F:protein binding; C:nucleus; C:microtubule
Blue catfish	GU588221	Q6DG91				Proteasome assembly chaperone 1	C:cytoplasm; C:endoplasmic reticulum; P:biological_process; C:membrane fraction; C:integral to plasma membrane; F:protein binding; P:proteasome assembly
Blue catfish	GU588222	Q66HG4				Aldose 1-epimerase	C:cytoplasm; F:aldose 1-epimerase activity; F:carbohydrate binding; P:carbohydrate metabolic process; F:catalytic activity; F:protein homodimerization activity; C:cellular_component; F:isomerase activity
Blue catfish	GU588223	Q02372				NADH dehydrogenase 1 beta subcomplex subunit 8, mitochondrial	C:mitochondrial respiratory chain complex I; C:mitochondrial respiratory chain; C:integral to membrane; C:membrane; C:mitochondrial inner membrane; F:NADH dehydrogenase (ubiquinone) activity; C:mitochondrion; P:transport; P:electron transport; P:mitochondrial electron transport, NADH to ubiquinone; F:NADH dehydrogenase activity; C:endoplasmic reticulum; C:extracellular space
Blue catfish	GU588224	Q566S6				Dehydrogenase/reductase SDR family member 7B	C:peroxisome; C:integral to membrane; C:membrane; C:membrane attack complex; F:oxidoreductase activity; F:catalytic activity; P:peroxisome organization; P:metabolic process; C:peroxisomal membrane; F:binding
Blue catfish	GU588225	Q9H936				Mitochondrial glutamate carrier 1	F:transporter activity; C:integral to membrane; C:membrane; C:mitochondrial inner membrane; F:symporter activity; C:mitochondrion; P:transport; P:L-glutamate transport; F:L-glutamate transmembrane transporter activity; F:protein binding; F:binding
Blue catfish	GU588226	Q8AXL1				Diamine acetyltransferase 1	F:diamine N-acetyltransferase activity; C:cytoplasm; F:acyltransferase activity; F:transferase activity; P:metabolic process; F:N-acetyltransferase activity; C:intracellular
Blue catfish	GU588227	P17433				Transcription factor PU.1	P:myeloid dendritic cell differentiation; F:sequence-specific DNA binding; P:granulocyte differentiation; F:transcription factor activity; F:DNA binding; C:nucleus; P:positive regulation of gene-specific transcription; P:positive regulation of transcription, DNA-dependent; F:RNA binding; P:regulation of erythrocyte differentiation; P:regulation of transcription, DNA-dependent; F:transcription act…
Blue catfish	GU588228	P31949				Protein S100-A11	F:protein homodimerization activity; C:nucleus; F:S100 beta binding; C:cytoplasm; F:calcium-dependent protein binding; P:signal transduction; P:negative regulation of DNA replication; C:ruffle; P:negative regulation of cell proliferation; F:calcium ion binding; C:extracellular space
Blue catfish	GU588229	P35249				Replication factor C subunit 4	F:DNA binding; C:nucleus; C:DNA replication factor C complex; P:DNA replication; F:nucleotide binding; F:nucleoside-triphosphatase activity; F:ATP binding; C:Elg1 RFC-like complex; P:sister chromatid cohesion; C:Ctf18 RFC-like complex; P:leading strand elongation; F:DNA clamp loader activity; P:mismatch repair; P:cell cycle; F:purine nucleotide binding
Blue catfish	GU588230	B5X5U9				LYR motif-containing protein 4A
Blue catfish	GU588231	Q28024				Guanine nucleotide-binding protein G(I)/G(S)/G(O) subunit gamma-12	P:locomotory behavior; P:regulation of G-protein coupled receptor protein signaling pathway; C:membrane; P:behavioral fear response; P:receptor guanylyl cyclase signaling pathway; P:signal transduction; F:signal transducer activity; C:heterotrimeric G-protein complex; P:G-protein coupled receptor protein signaling pathway; C:plasma membrane
Blue catfish	GU588232	Q9TTT7				Cytochrome c oxidase subunit 6A1, mitochondrial	C:mitochondrion; C:mitochondrial envelope; F:oxidoreductase activity; F:cytochrome-c oxidase activity; C:membrane; P:electron transport; C:mitochondrial inner membrane
Blue catfish	GU588233	Q6DRC4				Eukaryotic translation initiation factor 3 subunit G	F:nucleic acid binding; F:translation initiation factor activity; F:nucleotide binding
Blue catfish	GU588234	Q6P011				Transmembrane protein 85	C:integral to membrane; C:membrane
Blue catfish	GU588235	Q9D819				Inorganic pyrophosphatase	F:metal ion binding; P:phosphate metabolic process; C:cytoplasm; F:magnesium ion binding; F:hydrolase activity; F:inorganic diphosphatase activity; P:metabolic process; F:pyrophosphatase activity
Blue catfish	GU588236	Q6DGP2				Pre-mRNA-splicing factor syf2	C:spliceosome; P:RNA splicing; P:mRNA processing; P:biological_process; F:protein binding; C:nucleus
Blue catfish	GU588237	Q8N6N7	FI861532	Contig0014	4	Acyl-CoA-binding domain-containing protein 7	F:lipid binding; F:acyl-CoA binding; F:binding; P:transport
Blue catfish	GU588238	Q90YU1				60S ribosomal protein L27	F:structural constituent of ribosome; P:translation; C:ribonucleoprotein complex; C:ribosome; C:intracellular
Blue catfish	GU588239	Q5E9C3				Sjoegren syndrome nuclear autoantigen 1 homolog	F:identical protein binding; C:nucleus; C:centrosome
Blue catfish	GU588240	Q15024				Exosome complex exonuclease RRP42	F:3'-5'-exoribonuclease activity; P:RNA processing; C:nucleus; F:hydrolase activity; P:rRNA processing; C:cytoplasm; F:RNA binding; F:exonuclease activity; F:protein binding; P:RNA catabolic process; F:nuclease activity; C:exosome (RNase complex)
Blue catfish	GU588241	P00428	FI883065	Contig0858		Cytochrome c oxidase subunit 5B, mitochondrial	C:membrane; C:mitochondrial inner membrane; C:mitochondrion; C:mitochondrial envelope; F:zinc ion binding; P:electron transport; F:cytochrome-c oxidase activity; P:respiratory gaseous exchange; F:metal ion binding; C:extracellular space
Blue catfish	GU588242	Q5XGG2	FI879313	Contig0517		Probable tRNA pseudouridine synthase 2	F:RNA binding; F:pseudouridylate synthase activity; P:tRNA processing; ; P:RNA processing; P:tRNA pseudouridine synthesis; F:isomerase activity
Blue catfish	GU588243	P24473				Glutathione S-transferase kappa 1	F:transferase activity; C:peroxisome; C:mitochondrial inner membrane; F:identical protein binding; C:outer membrane-bounded periplasmic space; C:mitochondrial matrix; F:glutathione peroxidase activity; P:glutathione metabolic process; C:intracellular; F:protein disulfide oxidoreductase activity; F:glutathione transferase activity
Blue catfish	GU588244	Q98TT6				Eukaryotic translation initiation factor 4E-binding protein 3-like	P:negative regulation of translation; P:negative regulation of translational initiation; P:regulation of translational initiation; F:translation repressor activity; C:eukaryotic translation initiation factor 4F complex; F:eukaryotic initiation factor 4E binding; C:cellular_component; F:translation initiation factor activity; F:protein binding; P:insulin receptor signaling pathway; P:cAMP-mediated…
Blue catfish	GU588245	Q6PBK1				Coiled-coil domain-containing protein 58
Blue catfish	GU588246	Q6PDV7				60S ribosomal protein L10	F:structural constituent of ribosome; P:translation; C:endoplasmic reticulum; C:cytosolic large ribosomal subunit; C:ribonucleoprotein complex; C:ribosome; C:intracellular
Blue catfish	GU588247	Q5BJJ7	FI885754	Contig0379		Protein BCCIP homolog	P:DNA repair; P:response to DNA damage stimulus; P:cell cycle; P:regulation of cyclin-dependent protein kinase activity; F:protein binding; C:nucleus
Blue catfish	GU588248	Q921W4				Quinone oxidoreductase-like protein 1	F:binding; F:NADPH:quinone reductase activity; F:oxidoreductase activity; C:cytoplasm; P:metabolic process; F:catalytic activity; F:zinc ion binding; F:DNA binding
Blue catfish	GU588249	Q6P5L3				60S ribosomal protein L19	F:RNA binding; F:structural constituent of ribosome; P:translation; C:cytosolic large ribosomal subunit; C:ribonucleoprotein complex; C:ribosome; C:intracellular
Blue catfish	GU588250	Q5ZMC0				Endothelial differentiation-related factor 1 homolog	C:transcription factor TFIID complex; F:DNA binding; C:nucleus; P:cell differentiation; P:positive regulation of DNA binding; P:regulation of transcription, DNA-dependent; P:transcription termination; P:transcription; P:regulation of lipid metabolic process; F:transcription factor activity; P:multicellular organismal development; C:cytoplasm; F:transcription coactivator activity; F:methyltransfer…
Blue catfish	GU588251	O54794				Aquaporin-7	F:transporter activity; C:integral to membrane; C:membrane; P:transport; P:glycerol transport; P:water transport; C:membrane fraction; P:excretion; F:glycerol channel activity; C:basolateral plasma membrane; P:generation of precursor metabolites and energy; F:water channel activity; C:integral to plasma membrane
Blue catfish	GU588252	P29314				40S ribosomal protein S9	F:structural constituent of ribosome; C:cytosolic small ribosomal subunit; P:body morphogenesis; C:ribonucleoprotein complex; F:rRNA binding; P:reproduction; P:translation; F:RNA binding; P:embryonic development ending in birth or egg hatching; P:nematode larval development; C:ribosome; P:determination of adult life span; F:protein binding; C:intracellular; P:positive regulation of growth rate; C…
Blue catfish	GU588253	Q7ZW25				Charged multivesicular body protein 2a	P:protein transport; C:membrane; C:endosome; P:transport; C:cytoplasm; C:membrane attack complex; F:protein binding; C:cytosol; F:protein domain specific binding; C:late endosome membrane
Blue catfish	GU588254	O13224				Heat shock protein beta-1	C:cell surface; C:nucleus; C:Z disc; C:contractile fiber; P:anti-apoptosis; P:negative regulation of actin filament polymerization; F:identical protein binding; P:regulation of translational initiation; P:response to heat; P:cell motion; C:mitochondrion; P:barbed-end actin filament capping; P:response to unfolded protein; C:cytoplasm; P:response to stress; C:insoluble fraction; C:soluble fraction…
Blue catfish	GU588255	P13272				Cytochrome b-c1 complex subunit Rieske, mitochondrial	F:iron ion binding; C:mitochondrial respiratory chain; C:integral to membrane; C:membrane; C:mitochondrial inner membrane; C:mitochondrion; P:transport; P:electron transport; F:2 iron, 2 sulfur cluster binding; F:oxidoreductase activity; F:iron-sulfur cluster binding; C:respiratory chain complex III; F:metal ion binding; F:ubiquinol-cytochrome-c reductase activity
Blue catfish	GU588256	P48771				Cytochrome c oxidase polypeptide 7A2, mitochondrial	C:mitochondrion; F:electron carrier activity; F:cytochrome-c oxidase activity; C:mitochondrial respiratory chain; C:membrane
Blue catfish	GU588257	Q9TS87	DX094663	Contig0489		Transgelin	P:muscle organ development; C:cytoplasm; F:actin binding; P:central nervous system development; F:protein binding
Blue catfish	GU588258	Q5R7C4				Small EDRK-rich factor 2	F:molecular_function; C:cellular_component
Blue catfish	GU588259	P24774				Plasma retinol-binding protein 1	F:transporter activity; F:retinal binding; F:retinoid binding; P:transport; F:retinol binding; P:response to stimulus; C:extracellular region; P:visual perception; C:extracellular space; F:binding
Blue catfish	GU588260	Q8R034				Anaphase-promoting complex subunit 13
Blue catfish	GU588261	Q4VBI7				Syntaxin-18	P:protein transport; F:SNAP receptor activity; C:integral to membrane; C:membrane; P:transport; C:Golgi apparatus; C:membrane attack complex; P:ER to Golgi vesicle-mediated transport; C:endoplasmic reticulum membrane; P:intracellular protein transport; C:endoplasmic reticulum; P:vesicle-mediated transport
Blue catfish	GU588262	Q5E9B2				PCNA-associated factor	C:mitochondrion; C:nucleus
Blue catfish	GU588263	P51644				ADP-ribosylation factor 4	P:protein transport; P:transport; F:nucleotide binding; F:GTP binding; C:Golgi apparatus; C:sarcomere; F:protein binding; C:intracellular; C:endomembrane system; F:GTPase activity; C:cytosol; P:small GTPase mediated signal transduction; P:vesicle-mediated transport
Blue catfish	GU588264	P60517				Gamma-aminobutyric acid receptor-associated protein	C:autophagic vacuole; P:synaptic transmission; P:dauer larval development; P:protein targeting; P:autophagy; C:actin cytoskeleton; C:membrane; P:protein transport; F:microtubule binding; C:Golgi membrane; F:beta-tubulin binding; C:microtubule associated complex; C:microtubule; C:cytoplasm; C:lysosome; C:Golgi apparatus; P:transport; P:microtubule cytoskeleton organization; C:smooth endoplasmic re…
Blue catfish	GU588265	A5PLE7				G-protein coupled receptor 183-A	C:integral to membrane; C:membrane; F:rhodopsin-like receptor activity; P:signal transduction; F:receptor activity; F:purinergic nucleotide receptor activity, G-protein coupled; P:G-protein coupled receptor protein signaling pathway; C:integral to plasma membrane; C:plasma membrane; P:immune response
Blue catfish	GU588266	O75832				26S proteasome non-ATPase regulatory subunit 10	C:membrane; C:actin cytoskeleton; C:cytoplasm; C:proteasome complex; C:proteasome regulatory particle; P:signal transduction; C:protein complex; F:structural constituent of cytoskeleton; F:protein binding; C:cytosol
Blue catfish	GU588267	Q9W704				RPA-interacting protein A	P:protein import into nucleus; P:DNA-dependent DNA replication; P:DNA recombination; C:nucleus; C:cytoplasm; F:zinc ion binding; F:protein complex binding; P:DNA repair; P:response to UV; F:metal ion binding; C:PML body
Blue catfish	GU588268	Q99595				Mitochondrial import inner membrane translocase subunit Tim17-A	P:protein transport; C:integral to membrane; C:mitochondrial inner membrane presequence translocase complex; C:membrane; C:mitochondrial inner membrane; F:protein transporter activity; F:P-P-bond-hydrolysis-driven protein transmembrane transporter activity; P:protein targeting to mitochondrion; C:mitochondrion; P:intracellular protein transmembrane transport; P:intracellular protein transport
Blue catfish	GU588269	Q5BJC2				Transmembrane protein 167A	C:signal recognition particle, endoplasmic reticulum targeting; C:integral to membrane; C:membrane attack complex; C:membrane; P:negative regulation of signal transduction
Blue catfish	GU588270	O73672				Proteasome subunit alpha type-2	F:endopeptidase activity; C:nucleus; F:hydrolase activity; C:cytoplasm; F:threonine-type endopeptidase activity; C:proteasome core complex; C:protein complex; P:ubiquitin-dependent protein catabolic process; F:peptidase activity; F:protein binding; C:cytosol
Blue catfish	GU588271	Q9PU85				Serine/threonine-protein kinase Pim-3	F:transferase activity; P:negative regulation of apoptosis; F:protein serine/threonine kinase activity; F:protein kinase activity; C:nucleus; P:protein amino acid phosphorylation; F:nucleotide binding; C:cytoplasm; F:ATP binding; P:multicellular organismal development; F:kinase activity; F:protein binding; F:metal ion binding; F:manganese ion binding; C:plasma membrane; P:cell proliferation
Blue catfish	GU588272	P13413				Troponin I, slow skeletal muscle	C:troponin complex; F:tropomyosin binding; F:actin binding; P:ventricular cardiac muscle morphogenesis; P:regulation of striated muscle contraction
Blue catfish	GU588273	Q2L969				Metaxin-2	C:mitochondrial outer membrane; C:mitochondrion; P:mitochondrial transport; C:membrane; F:protein binding; P:transport; P:protein transport; C:outer membrane
Blue catfish	GU588274	Q6DGN0				Ras-related and estrogen-regulated growth inhibitor-like protein	C:nucleus; F:nucleotide binding; C:cytoplasm; F:GTP binding; P:negative regulation of cell growth; C:intracellular; P:response to hormone stimulus; F:GTPase activity; F:estrogen receptor binding; P:negative regulation of cell proliferation; C:cytosol; P:small GTPase mediated signal transduction; F:GDP binding
Blue catfish	GU588275	Q9D7M8				DNA-directed RNA polymerase II subunit RPB4	P:mRNA processing; P:telomere maintenance; P:cellular metabolic process; C:DNA-directed RNA polymerase II, core complex; P:transcription from RNA polymerase II promoter; P:response to DNA damage stimulus; C:nucleus; C:cytoplasmic mRNA processing body; C:cytoplasm; F:nucleotide binding; P:DNA repair; P:mRNA export from nucleus; F:catalytic activity; P:nuclear-transcribed mRNA catabolic process, de…
Blue catfish	GU588276	Q90YT7				60S ribosomal protein L31	F:structural constituent of ribosome; C:cytosolic large ribosomal subunit; C:ribonucleoprotein complex; P:translation; F:molecular_function; F:RNA binding; C:ribosome; C:cellular_component; F:protein binding; C:intracellular; P:biological_process
Blue catfish	GU588277	Q86X83				COMM domain-containing protein 2	F:molecular_function; P:biological_process; F:protein binding
Blue catfish	GU588278	Q9GLE3				Cathepsin K	F:cysteine-type endopeptidase activity; F:hydrolase activity; F:cathepsin K activity; C:lysosome; C:extracellular region; F:cysteine-type peptidase activity; F:peptidase activity; P:proteolysis; F:protein binding
Blue catfish	GU588279	Q96P53				WD repeat and FYVE domain-containing protein 2	F:metal ion binding; F:phosphatidylinositol binding; C:cytosol; P:biological_process; C:early endosome; F:zinc ion binding; C:nucleus
Blue catfish	GU588280	Q5XIS2				Glycolipid transfer protein domain-containing protein 1
Blue catfish	GU588281	A3KMU5				Death-associated protein-like 1-B
Blue catfish	GU588282	P56405				Aquaporin-8	F:transporter activity; C:integral to membrane; C:membrane; P:transport; C:microsome; P:water transport; C:intracellular canaliculus; F:water channel activity; C:integral to plasma membrane; P:canalicular bile acid transport; C:plasma membrane
Blue catfish	GU588283	P82160				Myosin light chain 3, skeletal muscle isoform	P:muscle organ development; C:muscle myosin complex; F:calcium ion binding; F:structural constituent of muscle; C:sarcomere; P:muscle filament sliding; F:motor activity; C:myosin complex
Blue catfish	GU588284	Q9Z2U1				Proteasome subunit alpha type-5	F:endopeptidase activity; F:hydrolase activity; C:nucleus; C:cytoplasm; F:threonine-type endopeptidase activity; C:proteasome core complex; C:protein complex; P:ubiquitin-dependent protein catabolic process; F:peptidase activity; F:protein binding; C:cytosol
Blue catfish	GU588285	P12115				Adenylate kinase isoenzyme 1	F:transferase activity; C:mitochondrion; F:nucleobase, nucleoside, nucleotide kinase activity; F:nucleotide binding; C:cytoplasm; P:ATP metabolic process; F:ATP binding; F:nucleotide kinase activity; F:kinase activity; F:protein binding; P:nucleobase, nucleoside, nucleotide and nucleic acid metabolic process; F:adenylate kinase activity; C:plasma membrane; P:cell cycle arrest
Blue catfish	GU588286	B7ZTW1				Eukaryotic initiation factor 4A-III	F:nucleic acid binding; F:helicase activity; F:ATP binding; F:nucleotide binding; F:hydrolase activity; F:ATP-dependent helicase activity
Blue catfish	GU588287	Q8R2V5				Arf-GAP with dual PH domain-containing protein 2	P:inositol lipid-mediated signaling; C:mitochondrial envelope; C:nucleus; P:regulation of ARF GTPase activity; F:metal ion binding; F:phosphatidylinositol-3,4-bisphosphate binding; C:membrane; F:ARF GTPase activator activity; F:protein binding, bridging; P:regulation of GTPase activity; C:cytoplasm; P:cell surface receptor linked signal transduction; F:inositol 1,3,4,5 tetrakisphosphate binding; …
Blue catfish	GU588288	Q6B860				28S ribosomal protein S14, mitochondrial	F:structural constituent of ribosome; C:ribonucleoprotein complex; C:mitochondrion; P:translation; C:mitochondrial small ribosomal subunit; C:ribosome; C:mitochondrial ribosome; C:intracellular; C:extracellular space
Blue catfish	GU588289	Q6PUR6				GPN-loop GTPase 2	F:ATP binding; F:nucleotide binding; P:biological_process; C:cellular_component
Blue catfish	GU588290	P13804				Electron transfer flavoprotein subunit alpha, mitochondrial	C:mitochondrion; F:electron carrier activity; C:mitochondrial matrix; P:electron transport; F:FAD binding; P:transport
Blue catfish	GU588291	O15212				Prefoldin subunit 6	F:unfolded protein binding; P:protein folding; F:chaperone binding; C:prefoldin complex; F:protein binding; C:nucleus
Blue catfish	GU588292	Q6P2T7				UPF0462 protein C4orf33 homolog	F:molecular_function; C:cellular_component
Blue catfish	GU588293	Q6NV31				WD repeat-containing protein 82	C:nucleus; C:intracellular
Blue catfish	GU588294	Q6NXD2				Charged multivesicular body protein 2b	F:molecular_function; C:cytoplasm; F:protein binding; C:intracellular; P:protein transport; P:transport
Blue catfish	GU588295	Q5R5A0				Annexin A2	C:melanosome; F:phospholipase inhibitor activity; P:fibrinolysis; F:cytoskeletal protein binding; C:early endosome; P:skeletal system development; C:basement membrane; C:cytoplasm; C:sarcolemma; P:angiogenesis; C:proteinaceous extracellular matrix; C:extracellular region; C:soluble fraction; F:calcium-dependent phospholipid binding; F:calcium ion binding; C:plasma membrane; P:collagen fibril orga…
Blue catfish	GU588296	P34943	DX094843	Contig2623		NADH dehydrogenase 1 alpha subcomplex subunit 9, mitochondrial	C:mitochondrial respiratory chain complex I; C:mitochondrial respiratory chain; P:sodium ion transport; C:mitochondrial inner membrane; F:coenzyme binding; P:cellular metabolic process; F:NADH dehydrogenase (ubiquinone) activity; C:mitochondrion; P:transport; P:mitochondrial electron transport, NADH to ubiquinone; P:electron transport; F:catalytic activity; C:mitochondrial matrix; F:protein bindi…
Blue catfish	GU588297	Q6PBL0				Mitochondrial import inner membrane translocase subunit Tim16	P:protein transport; C:membrane; C:mitochondrial inner membrane; C:mitochondrion; P:transport; C:cytoplasm; F:molecular_function; C:membrane attack complex; P:intracellular protein transmembrane transport; P:biological_process
Blue catfish	GU588298	Q0P3X7				UPF0545 protein C22orf39 homolog
Blue catfish	GU588299	Q7T2V2				Cytosolic sulfotransferase 3	F:sulfotransferase activity; F:transferase activity; P:catecholamine metabolic process; P:lipid metabolic process; F:aryl sulfotransferase activity; C:cytoplasm; P:xenobiotic metabolic process; C:lysosome; P:steroid metabolic process; P:biological_process
Blue catfish	GU588300	P10160				Eukaryotic translation initiation factor 5A-1	F:RNA binding; P:cell proliferation; P:mRNA export from nucleus; C:nucleus; F:U6 snRNA binding; P:induction of apoptosis; P:apoptosis; P:nucleocytoplasmic transport; P:viral genome replication; P:polyamine homeostasis; F:protein N-terminus binding; C:nuclear pore; P:translational initiation; P:positive regulation of translational initiation; C:annulate lamellae; P:translation; C:cytoplasm; P:prot…
Blue catfish	GU588301	Q751L8				Superoxide dismutase (Cu-Zn)	F:copper ion binding; F:superoxide dismutase activity; C:cytoplasm; F:zinc ion binding; F:oxidoreductase activity; P:superoxide metabolic process; F:metal ion binding; F:antioxidant activity; C:chloroplast
Blue catfish	GU588302	Q9I8U0				Cytochrome c oxidase subunit 4 isoform 1, mitochondrial	C:integral to membrane; C:membrane; C:mitochondrial inner membrane; C:mitochondrion; P:electron transport; F:oxidoreductase activity; F:cytochrome-c oxidase activity; F:protein binding; C:mitochondrial respiratory chain complex IV
Blue catfish	GU588303	Q9NWV4				UPF0587 protein C1orf123
Blue catfish	GU588304	Q5RFH0				ATP synthase subunit g, mitochondrial	P:ATP synthesis coupled proton transport; C:proton-transporting ATP synthase complex, coupling factor F(o); C:membrane; C:mitochondrial inner membrane; C:proton-transporting two-sector ATPase complex; P:ion transport; C:mitochondrion; F:hydrogen ion transmembrane transporter activity; P:transport; F:hydrogen ion transporting ATP synthase activity, rotational mechanism; F:proton-transporting ATPas…
Blue catfish	GU588305	Q9CQC7				NADH dehydrogenase 1 beta subcomplex subunit 4	C:mitochondrial respiratory chain complex I; P:response to oxidative stress; C:mitochondrial respiratory chain; C:membrane; C:mitochondrial inner membrane; F:NADH dehydrogenase (ubiquinone) activity; C:mitochondrion; P:transport; P:mitochondrial electron transport, NADH to ubiquinone; P:electron transport
Blue catfish	GU588306	P84089				Enhancer of rudimentary homolog	P:'de novo' pyrimidine base biosynthetic process; F:transcription regulator activity; F:molecular_function; C:cellular_component; P:pyrimidine nucleotide biosynthetic process; F:protein binding; P:nucleobase, nucleoside, nucleotide and nucleic acid metabolic process; P:pyrimidine nucleoside metabolic process; P:cell cycle
Blue catfish	GU588307	P30050				60S ribosomal protein L12	F:structural constituent of ribosome; C:cytosolic large ribosomal subunit; C:ribonucleoprotein complex; C:nucleus; P:reproduction; C:cytoplasm; P:translation; F:RNA binding; P:nematode larval development; P:embryonic development ending in birth or egg hatching; C:ribosome; C:nucleolus; C:intracellular; F:protein binding; P:positive regulation of growth rate
Blue catfish	GU588308	Q8R3W7				Anterior gradient protein 3 homolog	C:extracellular region
Blue catfish	GU588309	Q56JX9				Fatty acid-binding protein, intestinal	F:transporter activity; F:fatty acid binding; F:lipid transporter activity; P:fatty acid metabolic process; P:transport; C:cytoplasm; F:lipid binding; P:digestion; F:binding
Blue catfish	GU588310	P41105				60S ribosomal protein L28	F:structural constituent of ribosome; C:cytosolic large ribosomal subunit; P:translation; F:RNA binding; C:ribosome; P:mitotic spindle elongation; C:intracellular; F:protein binding; P:mitotic spindle organization
Blue catfish	GU588311	Q3ZCC9	FI861367	Contig2807	9	Protein SEC13 homolog	F:molecular_function; P:intracellular protein transport; P:protein transport
Blue catfish	GU588312	Q5U3F8				3-hydroxyanthranilate 3,4-dioxygenase	F:iron ion binding; F:electron carrier activity; F:quinolinate synthetase A activity; F:oxidoreductase activity, acting on single donors with incorporation of molecular oxygen, incorporation of two atoms of oxygen; C:cytoplasm; F:oxidoreductase activity; P:iron ion transport; P:metabolic process; F:metal ion binding; P:cellular iron ion homeostasis; F:3-hydroxyanthranilate 3,4-dioxygenase activity
Blue catfish	GU588313	Q5E9E2				Myosin regulatory light polypeptide 9	P:regulation of smooth muscle contraction; C:muscle myosin complex; F:calcium ion binding; C:apical part of cell; F:protein binding; F:motor activity; C:myosin complex
Blue catfish	GU588314	Q9NV31				U3 small nucleolar ribonucleoprotein protein IMP3	F:snoRNA binding; P:reproduction; F:RNA binding; P:nematode larval development; C:nucleus; F:nucleic acid binding; C:ribonucleoprotein complex; P:embryonic development ending in birth or egg hatching; P:regulation of translation; P:growth; P:hermaphrodite genitalia development; F:nucleotide binding; C:cytoplasm; P:ribosome biogenesis; P:rRNA processing; C:small-subunit processome; C:small nucleol…
Blue catfish	GU588315	P00719				Lysozyme g	F:hydrolase activity; P:cell wall macromolecule catabolic process; P:cytolysis; C:extracellular region; F:catalytic activity; P:defense response to bacterium; P:peptidoglycan catabolic process; P:metabolic process; F:lysozyme activity; F:hydrolase activity, acting on glycosyl bonds
Blue catfish	GU588316	Q9Z0S5				Claudin-15	F:structural molecule activity; C:integral to membrane; C:cell junction; C:membrane; C:tight junction; F:identical protein binding; P:calcium-independent cell-cell adhesion
Blue catfish	GU588317	Q9NP73				UDP-N-acetylglucosamine transferase subunit ALG13 homolog	F:N-acetylglucosaminyldiphosphodolichol N-acetylglucosaminyltransferase activity; P:lipid glycosylation; F:transferase activity; F:carbohydrate binding; P:carbohydrate metabolic process; C:endoplasmic reticulum; F:transferase activity, transferring hexosyl groups; F:transferase activity, transferring glycosyl groups
Blue catfish	GU588318	O32210				Glyoxal reductase	F:oxidoreductase activity; F:2,5-didehydrogluconate reductase activity
Blue catfish	GU588319	O35593	FI883626	Contig2675		26S proteasome non-ATPase regulatory subunit 14	P:cellular process; P:ubiquitin-dependent protein catabolic process; P:nematode larval development; C:nucleus; C:proteasome regulatory particle; P:branched chain family amino acid biosynthetic process; F:acetolactate synthase activity; F:molecular_function; F:amino acid binding; C:membrane; P:determination of adult life span; C:proteasome regulatory particle, lid subcomplex; P:growth; P:protein c…
Blue catfish	GU588320	Q8BGS2				BolA-like protein 2
Blue catfish	GU588321	Q2HJ48				BTB/POZ domain-containing protein KCTD1	F:voltage-gated potassium channel activity; C:membrane; P:potassium ion transport; F:protein binding; C:voltage-gated potassium channel complex
Blue catfish	GU588322	Q26636				Cathepsin L	F:structural constituent of chitin-based larval cuticle; F:structural constituent of chitin-based cuticle; C:membrane; F:cathepsin S activity; P:autophagic cell death; P:protein catabolic process; F:cysteine-type endopeptidase activity; F:cathepsin L activity; F:hydrolase activity; P:salivary gland cell autophagic cell death; P:multicellular organismal development; C:lysosome; P:cell differentiat…
Blue catfish	GU588323	Q5HZY2				GTP-binding protein SAR1b	P:protein transport; C:membrane; P:transport; F:nucleotide binding; F:GTP binding; C:Golgi apparatus; F:molecular_function; C:endoplasmic reticulum membrane; C:cellular_component; P:intracellular protein transport; C:intracellular; F:metal ion binding; C:endoplasmic reticulum; F:magnesium ion binding; P:small GTPase mediated signal transduction; P:vesicle-mediated transport; P:biological_process
Blue catfish	GU588324	Q5SPB6				Cation transport regulator-like protein 1	P:biological_process; F:protein binding; C:cellular_component
Blue catfish	GU588325	Q9NP79	DX099254	Contig0357	17	Vacuolar protein sorting-associated protein VTA1 homolog	F:protein binding
Blue catfish	GU588326	O42376				Mitogen-activated protein kinase 12	P:protein amino acid phosphorylation; C:nucleus; P:muscle organ development; F:ATP binding; F:metal ion binding; P:DNA damage induced protein phosphorylation; F:kinase activity; P:cell cycle; F:protein serine/threonine kinase activity; F:protein kinase activity; F:MAP kinase activity; P:protein kinase cascade; C:mitochondrion; F:nucleotide binding; C:cytoplasm; P:signal transduction; P:response t…
Blue catfish	GU588327	Q00361				ATP synthase subunit e, mitochondrial	P:ATP synthesis coupled proton transport; C:proton-transporting ATP synthase complex, coupling factor F(o); C:membrane; C:mitochondrial inner membrane; C:proton-transporting two-sector ATPase complex; P:ion transport; C:mitochondrion; F:hydrogen ion transmembrane transporter activity; P:transport; F:hydrogen ion transporting ATP synthase activity, rotational mechanism; F:proton-transporting ATPas…
Blue catfish	GU588328	Q1LUI2				HD domain-containing protein 2	F:catalytic activity
Blue catfish	GU588329	P56198				Cell death activator CIDE-3	P:negative regulation of transforming growth factor beta receptor signaling pathway; C:nucleus; P:negative regulation of lipid catabolic process; F:molecular_function; P:induction of apoptosis; P:apoptosis; F:protein homodimerization activity; P:negative regulation of cytokine secretion; P:DNA fragmentation involved in apoptosis; P:cell death; ; C:cytoplasm; P:DNA damage response, signal transduc…
Blue catfish	GU588330	Q6TNS2	FI899167	Contig0673		p21-activated protein kinase-interacting protein 1-like	P:negative regulation of signal transduction; C:nucleus
Blue catfish	GU588331	Q8R0F3				Sulfatase-modifying factor 1	F:metal ion binding; C:endoplasmic reticulum lumen; F:binding; F:calcium ion binding; C:endoplasmic reticulum; F:protein homodimerization activity; F:protein binding; P:glycosaminoglycan metabolic process
Blue catfish	GU588332	Q9CQI7				U2 small nuclear ribonucleoprotein B''	P:mRNA processing; C:ribonucleoprotein complex; C:nucleus; P:RNA splicing; F:RNA splicing factor activity, transesterification mechanism; F:nucleic acid binding; F:nucleotide binding; F:RNA binding; C:snRNP U2; C:snRNP U1; P:nuclear mRNA splicing, via spliceosome; C:spliceosome; F:protein binding
Blue catfish	GU588333	Q923G2				DNA-directed RNA polymerases I, II, and III subunit RPABC3	C:DNA-directed RNA polymerase III complex; C:DNA-directed RNA polymerase II, core complex; P:transcription from RNA polymerase II promoter; C:nucleus; P:reproduction; C:DNA-directed RNA polymerase I complex; F:zinc ion binding; P:embryonic development ending in birth or egg hatching; P:nematode larval development; P:transcription from RNA polymerase I promoter; P:transcription from RNA polymerase…
Blue catfish	GU588334	Q8CFN2				Cell division control protein 42 homolog	P:cell division; P:nuclear migration; P:endosome transport; P:filopodium assembly; F:GTPase activity; C:adherens junction; P:cell-cell adhesion; F:GTP-dependent protein binding; P:Rho protein signal transduction; F:GTP binding; P:small GTPase mediated signal transduction; C:membrane; P:actin filament organization; P:positive regulation of phosphoinositide 3-kinase activity; P:maintenance of prote…
Blue catfish	GU588335	Q32PE2				Ran guanine nucleotide release factor
Blue catfish	GU588336	Q95KV7				NADH dehydrogenase 1 alpha subcomplex subunit 13	C:mitochondrial respiratory chain; C:mitochondrial membrane; C:mitochondrial inner membrane; P:apoptotic nuclear changes; C:nucleus; F:NADH dehydrogenase activity; P:induction of apoptosis; P:protein import into nucleus; F:ATP binding; P:induction of apoptosis by extracellular signals; P:apoptosis; C:integral to membrane; C:membrane; P:oxygen and reactive oxygen species metabolic process; P:negat…
Blue catfish	GU588337	Q7ZWJ3				Oligosaccharyltransferase complex subunit ostc	C:integral to membrane; C:membrane
Blue catfish	GU588338	Q91061	DX091733	Contig0140		Ictacalcin	P:epithelial to mesenchymal transition; F:calcium ion binding; F:protein binding
Blue catfish	GU588339	Q2L6L1				Protein canopy-1	P:fibroblast growth factor receptor signaling pathway; F:molecular_function; P:multicellular organismal development; P:midbrain-hindbrain boundary development; P:negative regulation of signal transduction; C:signal recognition particle, endoplasmic reticulum targeting; F:protein binding; C:endoplasmic reticulum; C:integral to plasma membrane; P:biological_process; C:extracellular space
Blue catfish	GU588340	Q6GNN8				Charged multivesicular body protein 4c	F:molecular_function; C:cytoplasm; P:transport; P:protein transport
Blue catfish	GU588341	O75293				Growth arrest and DNA-damage-inducible protein GADD45 beta	P:response to stress; P:negative regulation of protein kinase activity; P:apoptosis; P:regulation of cell cycle; P:multicellular organismal development; P:cell differentiation; P:activation of MAPKK activity; P:activation of MAPKKK activity; F:protein binding
Blue catfish	GU588342	Q90WG6				N-acylneuraminate cytidylyltransferase	F:nucleotidyltransferase activity; P:lipopolysaccharide biosynthetic process; F:transferase activity; C:nucleus; F:N-acylneuraminate cytidylyltransferase activity
Blue catfish	GU588343	O43715				TP53-regulated inhibitor of apoptosis 1	P:anti-apoptosis; P:DNA damage response, signal transduction by p53 class mediator resulting in cell cycle arrest; P:apoptosis; C:mitochondrion; C:cytoplasm; F:caspase inhibitor activity; F:protein binding
Blue catfish	GU588344	P46777				60S ribosomal protein L5	F:5S rRNA binding; F:structural constituent of ribosome; C:cytosolic large ribosomal subunit; C:ribonucleoprotein complex; F:rRNA binding; C:nucleus; C:cytoplasm; P:translation; F:RNA binding; C:ribosome; F:protein binding; C:intracellular
Blue catfish	GU588345	P04047				Thymidine kinase, cytosolic	P:nucleobase, nucleoside, nucleotide and nucleic acid metabolic process; F:kinase activity; P:DNA replication; F:ATP binding; C:cytoplasm; F:transferase activity; F:nucleotide binding; F:thymidine kinase activity
Blue catfish	GU588346	P08938				Purpurin	F:transporter activity; F:retinal binding; F:retinoid binding; P:transport; F:retinol binding; P:response to stimulus; C:proteinaceous extracellular matrix; C:extracellular region; P:visual perception; C:extracellular space; F:binding
Blue catfish	GU588347	O57593				Surfeit locus protein 1 (Fragment)	C:mitochondrion; F:cytochrome-c oxidase activity; C:integral to membrane; C:membrane; C:mitochondrial inner membrane; C:cellular_component
Blue catfish	GU588348	Q3ZBL5				Peptidyl-tRNA hydrolase 2, mitochondrial	P:apoptosis; C:mitochondrion; F:aminoacyl-tRNA hydrolase activity; F:hydrolase activity
Blue catfish	GU588349	Q9R2C1				Stress-associated endoplasmic reticulum protein 1
Blue catfish	GU588350	Q5RDL7	DX095880	Contig0379		39S ribosomal protein L38, mitochondrial	C:mitochondrion; C:ribonucleoprotein complex; C:ribosome
Blue catfish	GU588351	Q8TDX5				2-amino-3-carboxymuconate-6-semialdehyde decarboxylase	P:tryptophan metabolic process; P:nicotinamide metabolic process; P:metabolic process; F:aminocarboxymuconate-semialdehyde decarboxylase activity; C:cytosol; F:lyase activity; P:quinolinate metabolic process
Blue catfish	GU588352	P00430				Cytochrome c oxidase subunit 7C, mitochondrial	C:mitochondrion; F:cytochrome-c oxidase activity; C:integral to membrane; C:membrane; P:electron transport; C:mitochondrial inner membrane
Blue catfish	GU588353	P09455				Retinol-binding protein 1	F:lipid binding; F:retinol binding; P:retinol metabolic process; C:cytoplasm; F:retinal binding; F:transporter activity; P:transport
Blue catfish	GU588354	Q5XJ54				Glutaredoxin 3	P:cell redox homeostasis; C:cytoplasm; F:electron carrier activity; F:protein disulfide oxidoreductase activity; F:protein binding
Blue catfish	GU588355	Q9D0V7				Receptor-binding cancer antigen expressed on SiSo cells	C:secretory granule; C:integral to membrane; C:membrane; P:regulation of cell growth; C:Golgi membrane; P:apoptosis; C:Golgi apparatus; C:soluble fraction; F:protein binding; F:apoptotic protease activator activity; P:biological_process
Blue catfish	GU588356	Q9CPW4				Actin-related protein 3-Feb complex subunit 5	C:cell projection; C:lamellipodium; C:cytoplasm; F:actin binding; F:structural constituent of cytoskeleton; F:protein binding; P:regulation of actin filament polymerization; P:cell motion; C:Arp2/3 protein complex; P:actin cytoskeleton organization; C:cytoskeleton
Blue catfish	GU588357	Q5RF33				Down syndrome critical region protein 3 homolog	F:molecular_function; C:retromer complex; P:vacuolar transport; P:biological_process; C:nucleus
Blue catfish	GU588358	Q15008				26S proteasome non-ATPase regulatory subunit 6	P:cellular process; C:chloroplast; C:protein complex; P:ubiquitin-dependent protein catabolic process; P:ATP-dependent proteolysis; C:nucleus; C:proteasome regulatory particle; F:molecular_function; C:chloroplast outer membrane; F:GTP binding; C:membrane; C:proteasome regulatory particle, lid subcomplex; P:protein catabolic process; F:endopeptidase activity; P:proteolysis; F:ATPase activity; C:en…
Blue catfish	GU588359	Q32LD1				MLL1/MLL complex subunit C17orf49 homolog	F:DNA binding; C:nucleus
Blue catfish	GU588360	O95994				Anterior gradient protein 2 homolog	C:extracellular space; C:extracellular region
Blue catfish	GU588361	P41034				Alpha-tocopherol transfer protein	F:transporter activity; P:response to pH; P:lipid metabolic process; P:vitamin E metabolic process; F:vitamin E binding; C:late endosome; F:vitamin binding; P:transport; C:cytoplasm; P:embryo implantation; P:developmental process; C:intracellular; P:response to nutrient; C:cytosol
Blue catfish	GU588362	Q6DGQ0				Transcription elongation factor SPT4	F:negative transcription elongation factor activity; C:nucleus; F:protein heterodimerization activity; P:regulation of transcription from RNA polymerase II promoter; F:metal ion binding; P:regulation of transcription, DNA-dependent; P:negative regulation of transcription from RNA polymerase II promoter; P:transcription termination; P:transcription; F:positive transcription elongation factor activ…
Blue catfish	GU588363	Q6DGL2				NF-kappa-B inhibitor-interacting Ras-like protein 2	F:GTP binding; F:GTPase activity; C:cytoplasm; P:small GTPase mediated signal transduction; F:nucleotide binding; P:I-kappaB kinase/NF-kappaB cascade; C:cellular_component; C:intracellular
Blue catfish	GU588364	P41247	FI877374	Contig1754		Patatin-like phospholipase domain-containing protein 4	C:integral to membrane; C:membrane; P:lipid metabolic process; F:hydrolase activity; P:lipid catabolic process; F:molecular_function; C:lipid particle; C:cellular_component; P:triglyceride catabolic process; P:metabolic process; C:cytosol; C:plasma membrane; F:triacylglycerol lipase activity
Blue catfish	GU588365	P56537				Eukaryotic translation initiation factor 6	P:maturation of 5.8S rRNA from tricistronic rRNA transcript (SSU-rRNA, 5.8S rRNA, LSU-rRNA); P:mature ribosome assembly; P:maturation of LSU-rRNA from tricistronic rRNA transcript (SSU-rRNA, 5.8S rRNA, LSU-rRNA); C:nucleus; P:rRNA processing; C:cytoplasm; P:translation; P:ribosomal large subunit biogenesis; F:ribosomal large subunit binding; F:ribosome binding; C:nucleolus; F:protein binding; F:t…
Blue catfish	GU588366	P26885				FK506-binding protein 2	C:membrane; F:FK506 binding; F:peptidyl-prolyl cis-trans isomerase activity; C:endoplasmic reticulum membrane; F:isomerase activity; F:protein binding; P:protein folding; C:endoplasmic reticulum; C:extracellular space
Blue catfish	GU588367	Q9PVW8				Rhamnose-binding lectin	F:latrotoxin receptor activity; C:membrane; F:sugar binding; C:extracellular region
Blue catfish	GU588368	Q6DKI1				60S ribosomal protein L7-like 1	F:structural constituent of ribosome; C:ribonucleoprotein complex; F:transcription regulator activity; P:translation; F:RNA binding; C:ribosome; C:intracellular; F:protein binding; C:large ribosomal subunit
Blue catfish	GU588369	Q5R9F4	DX090326	Contig0484		Rho-related GTP-binding protein RhoE	P:actin filament organization; C:membrane; C:Golgi membrane; F:nucleotide binding; F:GTP binding; C:Golgi apparatus; P:signal transduction; F:protein binding; C:intracellular; P:Rho protein signal transduction; F:GTPase activity; P:small GTPase mediated signal transduction; C:plasma membrane; P:cell adhesion; P:actin cytoskeleton organization
Blue catfish	GU588370	Q6DH66				Mitochondrial import receptor subunit TOM20 homolog	P:protein transport; P:protein targeting; C:integral to membrane; C:membrane; F:P-P-bond-hydrolysis-driven protein transmembrane transporter activity; C:mitochondrial outer membrane translocase complex; C:mitochondrial outer membrane; C:mitochondrion; C:mitochondrial envelope; P:transport; C:outer membrane; F:molecular_function; C:membrane attack complex; P:intracellular protein transport; ; F:un…
Blue catfish	GU588371	P61458				Pterin-4-alpha-carbinolamine dehydratase	P:protein homotetramerization; P:protein heterooligomerization; C:nucleus; F:identical protein binding; F:phenylalanine 4-monooxygenase activity; P:positive regulation of transcription; P:tetrahydrobiopterin biosynthetic process; C:cytoplasm; F:lyase activity; F:transcription coactivator activity; F:4-alpha-hydroxytetrahydrobiopterin dehydratase activity; P:regulation of protein homodimerization …
Blue catfish	GU588372	Q3T046				3-hydroxybutyrate dehydrogenase type 2	P:fatty acid beta-oxidation; F:NAD or NADH binding; C:mitochondrion; F:3-hydroxybutyrate dehydrogenase activity; C:cytoplasm; F:oxidoreductase activity; F:catalytic activity; C:cellular_component; P:metabolic process; P:biological_process; F:binding
Blue catfish	GU588373	Q3ZCB2				Placenta-specific gene 8 protein	F:molecular_function; P:biological_process
Blue catfish	GU588374	Q60550	FI885685	Contig0066	21	Glutathione S-transferase P	P:anti-apoptosis; C:cytoplasm; F:transferase activity; P:central nervous system development; P:metabolic process; F:protein binding; F:glutathione transferase activity
Blue catfish	GU588375	P79735				GTP-binding nuclear protein Ran	P:intracellular protein transport; P:mitosis; P:RNA export from nucleus; C:nucleus; F:GTPase activity; F:GTP binding; P:small GTPase mediated signal transduction; F:androgen receptor binding; P:nucleocytoplasmic transport; P:androgen receptor signaling pathway; C:melanosome; P:protein transport; C:nuclear pore; F:chromatin binding; F:nucleotide binding; C:cytoplasm; C:chromatin; P:DNA metabolic p…
Blue catfish	GU588376	Q6NYY4				Histone chaperone asf1-B	P:regulation of transcription, DNA-dependent; F:molecular_function; P:transcription termination; P:transcription; P:transcription antitermination; P:chromatin modification; P:chromatin assembly or disassembly; C:nucleus
Blue catfish	GU588377	P98139				Coagulation factor VII	F:serine-type endopeptidase activity; F:hydrolase activity; P:blood coagulation; F:coagulation factor VIIa activity; C:extracellular region; F:catalytic activity; F:peptidase activity; P:proteolysis; F:calcium ion binding
Blue catfish	GU588378	P46778				60S ribosomal protein L21	F:RNA binding; F:structural constituent of ribosome; P:translation; C:cytosolic large ribosomal subunit; C:ribonucleoprotein complex; C:ribosome; C:intracellular
Blue catfish	GU588379	Q4R7L3				26S protease regulatory subunit 6B	P:blastocyst development; P:protein catabolic process; C:nucleus; F:hydrolase activity; P:reproduction; F:nucleotide binding; C:cytoplasm; F:nucleoside-triphosphatase activity; F:ATP binding; P:embryonic development ending in birth or egg hatching; P:nematode larval development; F:ATPase activity; C:proteasome complex; C:protein complex; P:proteolysis; F:protein binding; C:cytosol
Blue catfish	GU588380	Q6DI51	DX094517	Contig2548		Nucleoside diphosphate kinase 6	F:transferase activity; P:GTP biosynthetic process; P:anti-apoptosis; P:UTP biosynthetic process; P:apoptosis; F:nucleotide binding; F:ATP binding; F:kinase activity; C:cellular_component; P:nucleotide metabolic process; F:metal ion binding; F:nucleoside diphosphate kinase activity; F:magnesium ion binding; P:nucleoside triphosphate biosynthetic process; C:extracellular space; P:CTP biosynthetic …
Blue catfish	GU588381	P53004				Biliverdin reductase A	F:nucleotide binding; C:cytoplasm; F:zinc ion binding; P:heme catabolic process; F:oxidoreductase activity; C:soluble fraction; P:metabolic process; F:metal ion binding; F:biliverdin reductase activity; F:binding
Blue catfish	GU588382	P51946				Cyclin-H	P:positive regulation of transcription from RNA polymerase II promoter; C:nucleus; F:kinase activity; P:DNA repair; P:regulation of transcription, DNA-dependent; P:regulation of cyclin-dependent protein kinase activity; F:protein binding; C:cyclin-dependent protein kinase activating kinase holoenzyme complex; P:transcription; P:cell cycle
Blue catfish	GU588383	Q4R4H7				Annexin A5	P:negative regulation of coagulation; F:phospholipase inhibitor activity; P:anti-apoptosis; P:blood coagulation; C:cytoplasm; P:signal transduction; F:protein binding; C:intracellular; F:calcium-dependent phospholipid binding; F:calcium ion binding
Blue catfish	GU588384	Q6PC91				Transcription factor BTF3 homolog 4	F:molecular_function; P:biological_process
Blue catfish	GU588385	Q5R7X9				Cell cycle checkpoint protein RAD1	F:damaged DNA binding; C:nucleus; F:exodeoxyribonuclease III activity; F:hydrolase activity; P:response to DNA damage stimulus; P:DNA repair; F:exonuclease activity; F:protein binding; P:DNA damage checkpoint; P:cell cycle checkpoint; P:meiotic prophase I; F:nuclease activity; F:3'-5' exonuclease activity
Blue catfish	GU588386	Q8CDN6				Thioredoxin-like protein 1	P:apoptosis; P:cell redox homeostasis; C:cytoplasm; F:thiol-disulfide exchange intermediate activity; P:signal transduction; P:transport
Blue catfish	GU588387	Q803F5				Adipocyte plasma membrane-associated protein	P:biosynthetic process; F:molecular_function; C:integral to membrane; C:membrane; F:strictosidine synthase activity; P:biological_process; C:cellular_component
Blue catfish	GU588388	Q3T114				Ribonuclease UK114	P:regulation of translational termination; C:cytoplasm; C:cell surface; F:hydrolase activity; F:endonuclease activity; F:nuclease activity; C:nucleus
Blue catfish	GU588389	Q32LJ2				ADP-ribosylation factor-related protein 1	P:protein transport; C:nuclear envelope-endoplasmic reticulum network; P:transport; P:Golgi to plasma membrane protein transport; F:nucleotide binding; F:GTP binding; C:Golgi apparatus; C:soluble fraction; P:signal transduction; P:intracellular protein transport; C:membrane fraction; C:intracellular; F:protein binding; F:GTPase activity; P:gastrulation; P:small GTPase mediated signal transduction
Blue catfish	GU588390	P52435				DNA-directed RNA polymerase II subunit RPB11-a	C:DNA-directed RNA polymerase III complex; C:DNA-directed RNA polymerase II, core complex; P:transcription from RNA polymerase II promoter; C:nucleus; F:DNA binding; F:protein dimerization activity; F:protein binding; P:transcription; F:DNA-directed RNA polymerase activity
Blue catfish	GU588391	P62335				26S protease regulatory subunit S10B	P:protein catabolic process; C:nucleus; F:hydrolase activity; F:nucleotide binding; C:cytoplasm; F:nucleoside-triphosphatase activity; F:ATP binding; F:ATPase activity; C:proteasome complex; C:protein complex; P:ubiquitin-dependent protein catabolic process; F:protein binding; C:cytosol; F:protein binding, bridging
Blue catfish	GU588392	Q9GJT2				S-formylglutathione hydrolase	C:cytoplasmic membrane-bounded vesicle; F:hydrolase activity, acting on ester bonds; F:carboxylesterase activity; F:hydrolase activity; C:cytoplasm; F:S-formylglutathione hydrolase activity; C:cytoplasmic vesicle; F:catalytic activity; P:biological_process
Blue catfish	GU588393	Q5FVR1				Probable palmitoyltransferase ZDHHC4	F:metal ion binding; F:acyltransferase activity; F:transferase activity; C:integral to membrane; C:membrane; F:zinc ion binding
Blue catfish	GU588394	Q4R4V8				Translation initiation factor eIF-2B subunit alpha	C:eukaryotic translation initiation factor 2B complex; C:eukaryotic translation initiation factor 2 complex; F:GDP binding; F:enzyme regulator activity; P:cellular metabolic process; P:response to peptide hormone stimulus; F:GTP binding; P:oligodendrocyte development; P:regulation of translation; P:cellular response to stimulus; F:guanyl-nucleotide exchange factor activity; P:response to glucose …
Blue catfish	GU588395	P41366	DX096495	Contig2134		Vitelline membrane outer layer protein 1	P:vitelline membrane formation; F:structural constituent of vitelline membrane; C:extracellular region
Blue catfish	GU588396	Q3SZF2				ADP-ribosylation factor 4	P:protein transport; P:transport; C:cytoplasm; F:nucleotide binding; F:GTP binding; C:Golgi apparatus; C:intracellular; F:GTPase activity; P:small GTPase mediated signal transduction; P:vesicle-mediated transport; C:plasma membrane
Blue catfish	GU588397	P50754				Troponin I, cardiac muscle	P:cellular calcium ion homeostasis; P:ventricular cardiac muscle morphogenesis; F:actin binding; P:regulation of systemic arterial blood pressure by ischemic conditions; P:heart development; F:troponin T binding; P:striated muscle contraction; P:regulation of muscle contraction; C:sarcomere; F:protein binding; C:troponin complex; F:calcium channel inhibitor activity; P:vasculogenesis; F:troponin …
Blue catfish	GU588398	Q6DK99				Cornifelin homolog B	P:keratinization; F:molecular_function; C:cytoplasm; C:cornified envelope; P:biological_process
Blue catfish	GU588399	P51398	FI868330	Contig2779	27	28S ribosomal protein S29, mitochondrial	C:membrane; C:synapse; C:ribonucleoprotein complex; C:mitochondrion; C:cell junction; P:apoptosis; P:apoptotic mitochondrial changes; C:ribosome; C:mitochondrial ribosome; P:cell-cell signaling; P:regulation of apoptosis; C:small ribosomal subunit; P:induction of apoptosis by extracellular signals; C:postsynaptic membrane
Blue catfish	GU588400	P35034				Trypsin	P:response to caffeine; F:serine-type endopeptidase activity; P:response to organic substance; F:hydrolase activity; F:trypsin activity; C:extracellular region; F:catalytic activity; P:response to nicotine; F:peptidase activity; P:proteolysis; P:collagen catabolic process; P:digestion; F:protein binding; F:metal ion binding; P:response to nutrient; F:calcium ion binding; C:extracellular space
Blue catfish	GU588401	Q7T3F7				Cysteine and histidine-rich domain-containing protein 1	F:molecular_function; F:zinc ion binding; P:biological_process; C:cellular_component
Blue catfish	GU588402	Q503U1				LYR motif-containing protein 5A
Blue catfish	GU588403	Q9CQZ5				NADH dehydrogenase 1 alpha subcomplex subunit 6	C:mitochondrial respiratory chain complex I; P:response to oxidative stress; C:mitochondrial respiratory chain; C:membrane; C:mitochondrial inner membrane; F:NADH dehydrogenase (ubiquinone) activity; C:mitochondrion; P:transport; P:mitochondrial electron transport, NADH to ubiquinone; P:electron transport; F:oxidoreductase activity; C:mitochondrial membrane; F:NADH dehydrogenase activity
Blue catfish	GU588404	P22129				Ras-related protein Rab-11B	C:cytoplasmic membrane-bounded vesicle; P:protein transport; F:transporter activity; C:membrane; C:endosome; P:transport; C:recycling endosome membrane; F:nucleotide binding; F:GTP binding; P:plasma membrane to endosome transport; F:protein binding; F:syntaxin binding; F:GTPase activity; C:trans-Golgi network; P:small GTPase mediated signal transduction; C:plasma membrane
Blue catfish	GU588405	O13008				Fatty acid-binding protein, heart	F:transporter activity; F:fatty acid binding; F:lipid transporter activity; P:phosphatidylcholine biosynthetic process; P:transport; C:cytoplasm; P:hibernation; C:soluble fraction; F:lipid binding; P:negative regulation of cell proliferation; F:binding
Blue catfish	GU588406	P68037				Ubiquitin-conjugating enzyme E2 L3	F:ligase activity; F:enzyme binding; F:small conjugating protein ligase activity; P:protein modification process; P:ubiquitin cycle; P:post-translational protein modification; P:regulation of protein metabolic process; P:ubiquitin-dependent protein catabolic process; F:protein binding; F:ubiquitin-protein ligase activity; C:ubiquitin ligase complex
Blue catfish	GU588407	Q7ZUG0	FI880466	Contig2755		Small nuclear ribonucleoprotein E	P:mRNA processing; C:small nuclear ribonucleoprotein complex; C:ribonucleoprotein complex; C:nucleus; P:RNA splicing; F:nucleic acid binding; F:RNA splicing factor activity, transesterification mechanism; P:spliceosome assembly; P:mRNA metabolic process; F:RNA binding; C:small nucleolar ribonucleoprotein complex; C:spliceosome; F:protein binding
Blue catfish	GU588408	Q6PBI2				Pancreatic progenitor cell differentiation and proliferation factor B
Blue catfish	GU588409	P08217				Chymotrypsin-like elastase family member 2A	P:proteolysis; F:serine-type endopeptidase activity; F:hydrolase activity; F:catalytic activity; F:peptidase activity; F:pancreatic elastase II activity; C:extracellular region
Blue catfish	GU588410	Q8AV19				UPF0308 protein C9orf21 homolog
Blue catfish	GU588411	Q5R6X7				Chromobox protein homolog 3	F:protein domain specific binding; C:nuclear inner membrane; C:female pronucleus; C:nuclear envelope; C:nucleus; C:condensed chromosome, centromeric region; C:kinetochore; C:chromocenter; C:chromosome, centromeric region; F:identical protein binding; P:regulation of transcription, DNA-dependent; P:chromatin modification; P:transcription; C:centromeric heterochromatin; C:nuclear heterochromatin; C…
Blue catfish	GU588412	Q6PH57				Guanine nucleotide-binding protein G(I)/G(S)/G(T) subunit beta-1	P:activation of phospholipase C activity by G-protein coupled receptor protein signaling pathway coupled to IP3 second messenger; P:signal transduction; P:sensory perception of taste; P:muscarinic acetylcholine receptor signaling pathway; F:signal transducer activity; C:heterotrimeric G-protein complex; P:Ras protein signal transduction; F:GTPase activity; P:cell proliferation
Blue catfish	GU588413	A7MCB7				UPF0534 protein C4orf43 homolog	F:molecular_function; C:cellular_component
Blue catfish	GU588414	Q2YDC9				Programmed cell death protein 2	F:metal ion binding; P:apoptosis; C:cytoplasm; P:programmed cell death; F:zinc ion binding; F:protein binding; F:DNA binding; C:nucleus
Blue catfish	GU588415	Q8BP31				RING finger protein 122	C:integral to membrane; C:membrane; F:zinc ion binding; C:Golgi apparatus; F:molecular_function; C:cellular_component; F:protein binding; C:endoplasmic reticulum; F:metal ion binding; P:biological_process
Blue catfish	GU588416	O09173				Homogentisate 1,2-dioxygenase	F:iron ion binding; F:identical protein binding; F:oxidoreductase activity, acting on single donors with incorporation of molecular oxygen, incorporation of two atoms of oxygen; P:tyrosine catabolic process; F:oxidoreductase activity; P:tyrosine metabolic process; F:metal ion binding; P:L-phenylalanine catabolic process; F:homogentisate 1,2-dioxygenase activity
Blue catfish	GU588417	Q0MQC8				NADH dehydrogenase 1 beta subcomplex subunit 2, mitochondrial	C:mitochondrial respiratory chain complex I; C:mitochondrial respiratory chain; C:membrane; C:mitochondrial inner membrane; F:NADH dehydrogenase (ubiquinone) activity; C:mitochondrion; P:transport; P:electron transport; P:mitochondrial electron transport, NADH to ubiquinone
Blue catfish	GU588418	P46286				60S ribosomal protein L8-1	F:RNA binding; F:structural constituent of ribosome; P:translation; C:cytoplasm; C:ribonucleoprotein complex; C:ribosome; F:rRNA binding; C:intracellular
Blue catfish	GU588419	Q90WJ8				Lactose-binding lectin l-2	F:sugar binding; C:proteinaceous extracellular matrix; C:extracellular region; P:defense response to bacterium; P:defense response to Gram-negative bacterium; P:induction of bacterial agglutination; P:response to freezing; F:hyaluronic acid binding; F:calcium ion binding; F:ice binding; P:homoiothermy; P:cell adhesion; F:binding
Blue catfish	GU588420	Q9D8Y1				Transmembrane protein 126A	C:mitochondrion; C:integral to membrane; C:membrane
Blue catfish	GU588421	Q5E9I7				Methylosome protein 50
Blue catfish	GU588422	Q8CAT8				F-box only protein 48
Blue catfish	GU588423	Q96IW7				Vesicle-trafficking protein SEC22a	P:protein transport; F:transporter activity; C:integral to membrane; C:membrane; P:transport; P:ER to Golgi vesicle-mediated transport; C:endoplasmic reticulum membrane; C:endoplasmic reticulum; P:vesicle-mediated transport
Blue catfish	GU588424	O02691				3-hydroxyacyl-CoA dehydrogenase type-2	F:7-alpha-hydroxysteroid dehydrogenase activity; C:mitochondrial inner membrane; P:acyl-CoA metabolic process; P:androgen metabolic process; F:steroid dehydrogenase activity; F:7-beta-hydroxysteroid dehydrogenase (NADP+) activity; P:ecdysone metabolic process; F:estradiol 17-beta-dehydrogenase activity; P:fatty acid metabolic process; P:steroid metabolic process; F:testosterone 17-beta-dehydrogen…
Blue catfish	GU588425	Q6DHU8				Lymphokine-activated killer T-cell-originated protein kinase homolog	F:transferase activity; F:protein serine/threonine kinase activity; P:peptidyl-threonine phosphorylation; F:protein kinase activity; P:mitosis; P:peptidyl-serine phosphorylation; P:protein amino acid phosphorylation; F:nucleotide binding; F:ATP binding; F:kinase activity; C:cellular_component; F:protein binding
Blue catfish	GU588426	A3KNK1				Transmembrane protein 120A	F:molecular_function; C:integral to membrane; C:membrane attack complex; C:membrane; P:biological_process
Blue catfish	GU588427	Q9H7B2				Brix domain-containing protein 1	F:protein binding; C:nucleus
Blue catfish	GU588428	Q0II26	DX090392	Contig1583		Aminoacyl tRNA synthetase complex-interacting multifunctional protein 2	F:molecular_function; P:translation; F:damaged DNA binding; P:biological_process; F:protein binding; C:cellular_component
Blue catfish	GU588429	Q9W6S8				Survival motor neuron protein 1	C:Cajal body; P:mRNA processing; P:axonogenesis; C:nucleus; P:spliceosome assembly; F:nucleic acid binding; C:cytoplasm; F:RNA binding; F:fibroblast growth factor binding; P:synaptic transmission; P:axon extension involved in development; F:protein binding
Blue catfish	GU588430	Q5I0D1				Glyoxalase domain-containing protein 4	C:mitochondrion
Blue catfish	GU588431	Q0D285	FI897052	Contig2492		Transmembrane protein 141	F:molecular_function; C:integral to membrane; C:membrane attack complex; C:membrane
Blue catfish	GU588432	P49947				Ferritin, middle subunit	F:iron ion binding; F:transition metal ion binding; F:ferric iron binding; F:ferroxidase activity; F:oxidoreductase activity; P:iron ion transport; F:metal ion binding; P:cellular iron ion homeostasis; F:binding
Blue catfish	GU588433	Q20A00				DNA-damage-inducible transcript 4-like protein	F:molecular_function; C:cytoplasm; P:biological_process; C:cellular_component; P:negative regulation of signal transduction
Blue catfish	GU588434	P82921				28S ribosomal protein S21, mitochondrial	F:structural constituent of ribosome; C:mitochondrion; P:translation; C:mitochondrial small ribosomal subunit; C:ribonucleoprotein complex; C:ribosome; C:mitochondrial inner membrane; C:intracellular
Blue catfish	GU588435	Q8BSU7				Mps one binder kinase activator-like 2A	F:metal ion binding; F:zinc ion binding; F:protein binding; C:intracellular
Blue catfish	GU588436	Q6GMK6				Tetraspanin-9	P:protein complex assembly; C:integral to membrane; C:membrane; C:integral to plasma membrane; F:protein binding; C:plasma membrane
Blue catfish	GU588437	Q6P5L8				Hydroxysteroid dehydrogenase-like protein 2	F:binding; F:oxidoreductase activity; F:sterol carrier activity; P:metabolic process; F:catalytic activity; C:cellular_component
Blue catfish	GU588438	Q5R5F2				Coatomer subunit zeta-1	F:protein transporter activity; P:intracellular protein transport; P:reproduction; C:COPI vesicle coat; C:clathrin vesicle coat; P:nematode larval development; P:vesicle-mediated transport; P:protein complex assembly; C:cis-Golgi network; C:membrane; P:determination of adult life span; P:embryonic development ending in birth or egg hatching; C:COPI-coated vesicle; P:intra-Golgi vesicle-mediated t…
Blue catfish	GU588439	Q5RCU5				Carbonyl reductase (NADPH) 1	F:carbonyl reductase (NADPH) activity; C:cytoplasm; F:oxidoreductase activity; F:15-hydroxyprostaglandin dehydrogenase (NADP+) activity; F:catalytic activity; F:protein binding; F:prostaglandin-E2 9-reductase activity; P:metabolic process; C:cytosol; F:binding
Blue catfish	GU588440	P04209				Ig lambda chain V-II region NIG-84	F:antigen binding; P:immune response; C:extracellular region
Blue catfish	GU588441	Q9EQX4				Allograft inflammatory factor 1-like	P:response to stress; P:cell cycle arrest; F:calcium ion binding; P:negative regulation of cell proliferation; C:focal adhesion; C:actin cytoskeleton; P:inflammatory response; C:nucleus
Blue catfish	GU588442	Q5REL2	DX102256	Contig0431	22	Annexin A1	P:regulation of cell proliferation; C:cornified envelope; P:arachidonic acid secretion; C:nucleus; C:sarcolemma; P:anti-apoptosis; P:keratinocyte differentiation; F:structural molecule activity; C:membrane; P:cell cycle; C:cilium; F:receptor binding; F:calcium ion binding; F:phospholipase A2 inhibitor activity; P:cell motion; F:protein binding, bridging; P:inflammatory response; C:cytoplasm; P:ce…
Blue catfish	GU588443	P62317				Small nuclear ribonucleoprotein Sm D2	P:mRNA metabolic process; P:reproduction; P:nematode larval development; C:nucleus; F:nucleic acid binding; F:RNA splicing factor activity, transesterification mechanism; C:ribonucleoprotein complex; P:embryonic development ending in birth or egg hatching; P:growth; P:spliceosome assembly; P:mRNA processing; P:nuclear mRNA splicing, via spliceosome; P:RNA splicing; C:small nucleolar ribonucleopro…
Blue catfish	GU588444	Q96MN5				Uncharacterized protein C1orf83	P:transcription; F:transcription regulator activity; F:protein binding; F:DNA binding; C:nucleus
Blue catfish	GU588445	Q5R801				5'-AMP-activated protein kinase subunit beta-1	F:hydrolase activity, hydrolyzing O-glycosyl compounds; P:lipid biosynthetic process; P:carbohydrate metabolic process; P:signal transduction; P:fatty acid biosynthetic process; F:protein binding; C:nucleus
Blue catfish	GU588446	P30536				Translocator protein	P:anion transport; F:cholesterol binding; C:integral to membrane; C:membrane; P:protein targeting to mitochondrion; C:mitochondrion; C:mitochondrial outer membrane; P:apoptosis; F:benzodiazepine receptor activity; P:heme biosynthetic process; C:mitochondrial membrane; F:receptor activity; P:steroid metabolic process; P:regulation of cholesterol transport; P:cell proliferation
Blue catfish	GU588447	Q7TPZ8				Carboxypeptidase A1	F:hydrolase activity; F:zinc ion binding; F:metallopeptidase activity; C:extracellular region; F:peptidase activity; P:proteolysis; F:carboxypeptidase A activity; F:metal ion binding; F:carboxypeptidase activity; C:extracellular space
Blue catfish	GU588448	P00125				Cytochrome c1, heme protein, mitochondrial	C:mitochondrial respiratory chain complex III; F:heme binding; F:iron ion binding; C:mitochondrial respiratory chain; F:electron transporter, transferring electrons from CoQH2-cytochrome c reductase complex and cytochrome c oxidase complex activity; C:integral to membrane; C:membrane; F:electron transporter, transferring electrons within CoQH2-cytochrome c reductase complex activity; C:mitochondr…
Blue catfish	GU588449	P62246				40S ribosomal protein S15a	F:RNA binding; F:structural constituent of ribosome; P:translation; C:cytosolic small ribosomal subunit; C:ribonucleoprotein complex; C:ribosome; F:protein binding; C:intracellular
Blue catfish	GU588450	Q9V0D5				Malate dehydrogenase	F:L-malate dehydrogenase activity; C:cytoplasm; F:oxidoreductase activity; P:tricarboxylic acid cycle; P:metabolic process; F:malate dehydrogenase (NADP+) activity; F:(R)-2-hydroxyacid dehydrogenase activity; P:coenzyme M biosynthetic process
Blue catfish	GU588451	Q58DM3				Leukocyte surface antigen CD53	P:protein complex assembly; C:integral to membrane; C:membrane; P:signal transduction; C:integral to plasma membrane; C:plasma membrane
Blue catfish	GU588452	P25786				Proteasome subunit alpha type-1	F:endopeptidase activity; F:hydrolase activity; C:nucleus; C:polysome; C:cytoplasm; F:threonine-type endopeptidase activity; F:RNA binding; C:proteasome core complex; C:protein complex; P:ubiquitin-dependent protein catabolic process; F:peptidase activity; F:protein binding; C:cytosol
Blue catfish	GU588453	Q9D7A8	FI863049	Contig0139	15	Armadillo repeat-containing protein 1	F:metal ion binding; F:binding; F:molecular_function; P:metal ion transport; C:cellular_component
Blue catfish	GU588454	Q66I75				APAF1-interacting protein homolog	F:metal ion binding; P:apoptosis; F:molecular_function; P:negative regulation of apoptosis; C:cytoplasm; P:zinc ion transport; F:zinc ion binding; C:cellular_component
Blue catfish	GU588455	Q5RBA4				Myosin regulatory light polypeptide 9	C:muscle myosin complex; F:calcium ion binding; P:regulation of muscle contraction; F:structural constituent of muscle; F:motor activity; C:myosin complex
Blue catfish	GU588456	Q9CQT5				Proteasome maturation protein	C:protein complex; C:cytoplasm; C:cytosol; P:immune response; C:nucleus
Blue catfish	GU588457	P41134				DNA-binding protein inhibitor ID-1	P:positive regulation of cell proliferation; C:nucleus; P:regulation of angiogenesis; P:negative regulation of transcription factor activity; P:regulation of transcription from RNA polymerase II promoter; P:regulation of S phase of mitotic cell cycle; F:transcription regulator activity; P:negative regulation of transcription from RNA polymerase II promoter; P:positive regulation of macrophage dif…
Blue catfish	GU588458	Q6DHN0				Transmembrane protein 53	C:integral to membrane; C:membrane attack complex; C:membrane; P:biological_process
Blue catfish	GU588459	Q6NZW8				ADP-ribosylation factor-like protein 8B-A	F:GDP binding; C:midbody; C:late endosome; F:GTPase activity; F:molecular_function; F:GTP binding; P:small GTPase mediated signal transduction; F:alpha-tubulin binding; C:membrane; C:spindle midzone; P:biological_process; F:beta-tubulin binding; F:nucleotide binding; C:cytoplasm; C:endosome; P:chromosome segregation; C:lysosome; C:intracellular; C:membrane attack complex; C:cellular_component
Blue catfish	GU588460	Q08388				Phosphatidylethanolamine N-methyltransferase	F:transferase activity; C:integral to membrane; P:lipid metabolic process; C:membrane; F:N-methyltransferase activity; F:methyltransferase activity; P:phosphatidylcholine biosynthetic process; C:mitochondrion; F:phosphatidylethanolamine N-methyltransferase activity; F:methylene-fatty-acyl-phospholipid synthase activity; C:endoplasmic reticulum membrane; C:mitochondrial membrane; P:phospholipid me…
Blue catfish	GU588461	Q9NX01				Thioredoxin-like protein 4B	F:transferase activity; P:mRNA processing; C:nucleus; P:mitosis; P:RNA splicing; F:RNA splicing factor activity, transesterification mechanism; P:spliceosome assembly; P:cell division; C:snRNP U5; C:spliceosome; P:nuclear mRNA splicing, via spliceosome; P:cell cycle
Blue catfish	GU588462	Q6PC40				Cell division cycle protein 123 homolog	P:cell cycle; C:cytoplasm; P:cell division
Blue catfish	GU588463	O95147				Dual specificity protein phosphatase 14	F:protein tyrosine phosphatase activity; P:dephosphorylation; F:phosphatase activity; F:phosphoprotein phosphatase activity; F:protein tyrosine/serine/threonine phosphatase activity; C:nucleus; F:hydrolase activity; P:protein amino acid dephosphorylation; C:cytoplasm
Blue catfish	GU588464	P68106				Peptidyl-prolyl cis-trans isomerase FKBP1B	C:cytoplasm; F:peptidyl-prolyl cis-trans isomerase activity; P:muscle contraction; P:protein folding; F:isomerase activity
Blue catfish	GU588465	Q5NVI6				Pituitary tumor-transforming gene 1 protein-interacting protein	F:molecular_function; C:cytoplasm; P:multicellular organismal development; C:integral to membrane; C:membrane; P:protein import into nucleus; C:nucleus; C:plasma membrane
Blue catfish	GU588466	Q5U3N7				Protein Churchill	P:regulation of transcription, DNA-dependent; F:transcription activator activity; P:transcription; P:multicellular organismal development; P:positive regulation of transcription; F:zinc ion binding
Blue catfish	GU588467	Q6IQS9				39S ribosomal protein L23, mitochondrial	F:structural constituent of ribosome; P:ribosome biogenesis; C:ribonucleoprotein complex; C:mitochondrion; F:nucleotide binding; P:translation; F:RNA binding; C:ribosome; C:mitochondrial large ribosomal subunit
Blue catfish	GU588468	Q9UL46				Proteasome activator complex subunit 2	C:protein complex; F:proteasome activator activity; C:proteasome activator complex; C:proteasome complex; C:cytosol
Channel catfish	GU588469	O75832				26S proteasome non-ATPase regulatory subunit 10	F:protein binding; C:proteasome regulatory particle; C:cytosol
Channel catfish	GU588470	O95388				WNT1-inducible-signaling pathway protein 1	P:cell-cell signaling; C:soluble fraction; P:cell surface receptor linked signal transduction; P:response to wounding; P:regulation of cell growth; P:epidermis development; C:extracellular space; P:cell adhesion; F:insulin-like growth factor binding; C:proteinaceous extracellular matrix; C:plasma membrane
Channel catfish	GU588471	Q9BRT2				Uncharacterized protein C6orf125
Channel catfish	GU588472	Q5U211				Sorting nexin-3	P:protein transport; P:cell communication; C:cytoplasm; F:phosphoinositide binding; P:endocytosis; F:protein binding
Channel catfish	GU588473	Q8CAY6				Acetyl-CoA acetyltransferase, cytosolic	C:cytoplasm; P:lipid metabolic process; F:acetyl-CoA C-acetyltransferase activity; F:protein binding
Channel catfish	GU588474	O57593				Surfeit locus protein 1 (Fragment)	C:mitochondrial inner membrane; C:integral to membrane; F:cytochrome-c oxidase activity
Channel catfish	GU588475	Q6PC19				RNA polymerase II subunit A C-terminal domain phosphatase SSU72	F:amino acid binding; F:carboxyl- or carbamoyltransferase activity; P:cellular amino acid metabolic process
Channel catfish	GU588476	A1A5Z0				Glucose-6-phosphatase 3	F:catalytic activity; C:membrane
Channel catfish	GU588477	P27006				Annexin A2-A	F:cytoskeletal protein binding; P:angiogenesis; F:calcium ion binding; C:soluble fraction; P:fibrinolysis; F:calcium-dependent phospholipid binding; C:basement membrane; C:melanosome; C:early endosome; P:collagen fibril organization; C:sarcolemma; F:phospholipase inhibitor activity; P:skeletal system development
Channel catfish	GU588478	B5X5U9				LYR motif-containing protein 4A
Channel catfish	GU588479	Q6XBT4				Upstream stimulatory factor 1	F:specific RNA polymerase II transcription factor activity; P:positive regulation of transcription, DNA-dependent; F:protein binding; C:transcription factor complex; F:transcription factor activity; P:transcription from RNA polymerase II promoter
Channel catfish	GU588480	Q9UI95				Mitotic spindle assembly checkpoint protein MAD2B	P:mitotic cell cycle spindle assembly checkpoint; P:mitosis; F:protein binding; P:cell division
Channel catfish	GU588481	Q5XIT3				Protein YIPF2	C:integral to membrane; C:transport vesicle
Channel catfish	GU588482	Q4V8V1				Breast cancer metastasis-suppressor 1-like protein	P:regulation of cell growth; P:transcription antitermination; P:protein targeting; C:nucleus; P:regulation of transcription, DNA-dependent
Channel catfish	GU588483	P13280				Glycogenin-1	C:soluble fraction; P:glycogen biosynthetic process; F:protein binding; F:glycogenin glucosyltransferase activity
Channel catfish	GU588484	Q6DHH7				Protein LZIC	P:nervous system development; P:cell differentiation; F:beta-catenin binding
Channel catfish	GU588485	Q9Y2Q3				Glutathione S-transferase kappa 1	F:identical protein binding; C:intracellular membrane-bounded organelle; C:cytoplasmic part; F:catalytic activity
Channel catfish	GU588486	O43765				Small glutamine-rich tetratricopeptide repeat-containing protein alpha	F:protein binding; C:cytoplasm
Channel catfish	GU588487	P62870				Transcription elongation factor B polypeptide 2	P:positive regulation of transcription from RNA polymerase II promoter; C:transcription factor complex; F:general RNA polymerase II transcription factor activity; P:protein complex assembly; F:protein binding; P:ubiquitin cycle; P:RNA elongation from RNA polymerase II promoter
Channel catfish	GU588488	P20933				N(4)-(beta-N-acetylglucosaminyl)-L-asparaginase	C:extracellular space; C:lysosome; F:N4-(beta-N-acetylglucosaminyl)-L-asparaginase activity; P:protein deglycosylation
Channel catfish	GU588489	Q6PH85				DCN1-like protein 2	F:molecular_function; P:biological_process; C:cellular_component
Channel catfish	GU588490	Q6DGL2				NF-kappa-B inhibitor-interacting Ras-like protein 2	C:cytoplasm; F:GTPase activity; P:I-kappaB kinase/NF-kappaB cascade; F:GTP binding; P:small GTPase mediated signal transduction
Channel catfish	GU588491	Q6PJ21				SPRY domain-containing SOCS box protein 3	P:intracellular signaling cascade
Channel catfish	GU588492	Q4R4H7				Annexin A5	C:cytoplasm; P:negative regulation of coagulation; F:phospholipase inhibitor activity; P:blood coagulation; F:protein binding; F:calcium ion binding; P:signal transduction; P:anti-apoptosis; F:calcium-dependent phospholipid binding
Channel catfish	GU588493	Q90YQ7				40S ribosomal protein S16	P:mitotic spindle elongation; F:structural constituent of ribosome; C:lipid particle; F:protein binding; C:cytosolic small ribosomal subunit; P:translation
Channel catfish	GU588494	Q9Y5B8				Nucleoside diphosphate kinase 7	F:nucleoside diphosphate kinase activity; P:UTP biosynthetic process; F:ATP binding; F:magnesium ion binding; P:GTP biosynthetic process; P:CTP biosynthetic process
Channel catfish	GU588495	Q2YDS5				Sodium channel modifier 1	C:nucleus; P:RNA splicing
Channel catfish	GU588496	Q5RDP9				AP-3 complex subunit sigma-2	P:protein complex assembly; C:cytoplasmic vesicle membrane; F:protein binding; P:vesicle-mediated transport; P:intracellular protein transport; C:clathrin adaptor complex; C:transport vesicle; C:trans-Golgi network; P:insulin receptor signaling pathway; F:transporter activity
Channel catfish	GU588497	O02691				3-hydroxyacyl-CoA dehydrogenase type-2	F:3-hydroxyacyl-CoA dehydrogenase activity; F:testosterone 17-beta-dehydrogenase activity; F:acetoacetyl-CoA reductase activity; P:acyl-CoA metabolic process; F:estradiol 17-beta-dehydrogenase activity; C:mitochondrial inner membrane; C:lipid particle; C:plasma membrane; F:3-alpha(17-beta)-hydroxysteroid dehydrogenase (NAD+) activity; F:protein binding; F:7-beta-hydroxysteroid dehydrogenase (NADP…
Channel catfish	GU588498	Q2TBU3				Golgi SNAP receptor complex member 1	C:Golgi membrane; P:intra-Golgi vesicle-mediated transport; F:SNAP receptor activity; C:Golgi trans cisterna; C:SNARE complex; P:retrograde transport, endosome to Golgi; P:intracellular protein transport; C:integral to membrane; C:cis-Golgi network; P:ER to Golgi vesicle-mediated transport
Channel catfish	GU588499	Q64311				Protein N-terminal asparagine amidohydrolase	C:cytoplasm; F:hydrolase activity
Channel catfish	GU588500	P26885				FK506-binding protein 2	C:endoplasmic reticulum membrane; C:extracellular space; P:protein folding; F:FK506 binding; F:protein binding; F:peptidyl-prolyl cis-trans isomerase activity
Channel catfish	GU588501	Q6DG99				BTB/POZ domain-containing protein KCTD6	C:voltage-gated potassium channel complex; F:voltage-gated potassium channel activity; F:protein binding; P:potassium ion transport
Channel catfish	GU588502	Q498W5				Transmembrane protein 198	F:molecular_function; C:membrane; P:biological_process
Channel catfish	GU588503	Q9BT17				Mitochondrial GTPase 1	C:mitochondrion; F:GTP binding
Channel catfish	GU588504	Q9PU58				Protein NipSnap homolog 2	C:mitochondrial inner membrane; C:membrane fraction; C:integral to plasma membrane
Channel catfish	GU588505	P0C6T1				Chromosome transmission fidelity protein 8 homolog
Channel catfish	GU588506	Q6TLF6	FI858613	Contig2231		Regucalcin	F:calcium ion binding; F:calcium channel inhibitor activity; P:regulation of calcium-mediated signaling; F:calcium channel activity; P:cellular calcium ion homeostasis; F:enzyme regulator activity; P:positive regulation of ATPase activity; P:calcium ion transport; C:cytoplasm; C:nucleus
Channel catfish	GU588507	Q9GKX2				Dehydrogenase/reductase SDR family member 4	F:oxidoreductase activity; C:mitochondrion
Channel catfish	GU588508	Q9UBV7	DX102953	Contig0387		Beta-1,4-galactosyltransferase 7	P:anatomical structure morphogenesis; P:single fertilization; P:mammary gland development; P:proteoglycan metabolic process; F:xylosylprotein 4-beta-galactosyltransferase activity; C:integral to membrane; C:Golgi apparatus; P:cell motion; P:fibril organization; C:cell surface; F:metal ion binding; P:wound healing; P:glycosaminoglycan biosynthetic process; P:protein modification process; P:glycopr…
Channel catfish	GU588509	Q2KJ96				ADP-ribosylation factor-like protein 5A	C:intracellular; F:GTP binding; P:small GTPase mediated signal transduction
Channel catfish	GU588510	Q71UE8				NEDD8	P:ubiquitin-dependent protein catabolic process; P:regulation of transcription from RNA polymerase II promoter; P:telomere maintenance; C:chromosome, telomeric region; F:protein binding; P:ubiquitin cycle; P:regulation of proteolysis; P:anatomical structure morphogenesis; P:protein localization; C:nucleus
Channel catfish	GU588511	Q17QI5				Vesicle-associated membrane protein 7	F:protein transporter activity; C:lysosomal membrane; P:vesicle fusion; C:integral to membrane; P:calcium ion-dependent exocytosis; P:eosinophil degranulation; C:Golgi membrane; P:endosome to lysosome transport; C:late endosome membrane; P:phagocytosis, engulfment; F:protein binding; P:ER to Golgi vesicle-mediated transport; C:phagocytic vesicle; P:intracellular protein transport; C:endoplasmic r…
Channel catfish	GU588512	A5WWC6				Inactive hydroxysteroid dehydrogenase-like protein 1	P:proteolysis; F:cysteine-type endopeptidase activity
Channel catfish	GU588513	O55125				Protein NipSnap homolog 1	C:mitochondrial inner membrane; C:membrane fraction; C:integral to plasma membrane
Channel catfish	GU588514	Q5PR55	FI886488	Contig2621		Uncharacterized protein C12orf29 homolog	P:biological_process; C:cellular_component
Channel catfish	GU588515	Q6NV31				WD repeat-containing protein 82	C:nucleus
Channel catfish	GU588516	Q7ZWB7				Bardet-Biedl syndrome 5 protein homolog	C:cilium; P:pigment granule aggregation in cell center; P:intracellular transport; P:response to stimulus; P:heart looping; C:intracellular; P:visual perception
Channel catfish	GU588517	Q95043				60S ribosomal protein L13	C:cytosolic ribosome; F:structural constituent of ribosome; F:RNA binding; P:translation
Channel catfish	GU588518	Q6DHB1				Dynein light chain 1, axonemal	F:protein binding
Channel catfish	GU588519	Q90XG0				Triosephosphate isomerase B	P:gluconeogenesis; P:fatty acid biosynthetic process; F:triose-phosphate isomerase activity; P:pentose-phosphate shunt; P:glycolysis; P:glyceraldehyde-3-phosphate metabolic process
Channel catfish	GU588520	Q92047				Protein-L-isoaspartate(D-aspartate) O-methyltransferase	C:cytoplasm; P:protein amino acid methylation; F:protein-L-isoaspartate (D-aspartate) O-methyltransferase activity
Channel catfish	GU588521	Q4R4W5				Isopentenyl-diphosphate Delta-isomerase 1	P:carotenoid biosynthetic process; C:peroxisome; F:hydrolase activity; F:magnesium ion binding; P:cholesterol biosynthetic process; F:isopentenyl-diphosphate delta-isomerase activity
Channel catfish	GU588522	P18669	FI888996	Contig1864		Phosphoglycerate mutase 1	F:2,3-bisphospho-D-glycerate 2-phosphohydrolase activity; F:phosphoglycerate mutase activity; F:bisphosphoglycerate mutase activity; P:glycolysis; C:cytosol
Channel catfish	GU588523	Q5BL33				Post-GPI attachment to proteins factor 2	P:cellular process; P:response to DNA damage stimulus
Channel catfish	GU588524	P31228				D-aspartate oxidase	F:D-aspartate oxidase activity; P:hormone metabolic process; P:grooming behavior; P:insemination; P:aspartate catabolic process
Channel catfish	GU588525	Q8NBN7				Retinol dehydrogenase 13	C:extracellular space; P:photoreceptor cell maintenance; F:binding; C:intracellular; P:retinol metabolic process; F:retinol dehydrogenase activity
Channel catfish	GU588526	Q6DC37				Histamine N-methyltransferase	C:cytoplasm; F:histamine N-methyltransferase activity
Channel catfish	GU588527	P62994				Growth factor receptor-bound protein 2	C:cytosol; P:insulin receptor signaling pathway; P:Ras protein signal transduction; P:protein heterooligomerization; P:cell-cell signaling; F:insulin receptor substrate binding; F:SH3/SH2 adaptor activity; P:MAPKKK cascade; F:phosphotyrosine binding; F:receptor activity; P:female meiosis; P:cell differentiation; C:vesicle membrane; P:aging; P:multicellular organismal development; C:Golgi apparatu…
Channel catfish	GU588528	Q61880				Meiotic recombination protein DMC1/LIM15 homolog	C:condensed nuclear chromosome; P:reciprocal meiotic recombination; P:female gamete generation; P:spermatogenesis; P:ovarian follicle development; F:sequence-specific DNA binding; F:ATP binding; F:protein binding; F:DNA-dependent ATPase activity
Channel catfish	GU588529	Q6PFS7				Autophagy-related protein 3	P:protein ubiquitination; F:enzyme binding; C:cytoplasmic ubiquitin ligase complex; C:cytosol; F:small conjugating protein ligase activity; P:autophagy; P:protein transport
Channel catfish	GU588530	P51946				Cyclin-H	P:cell cycle; P:positive regulation of transcription from RNA polymerase II promoter; F:protein binding; C:cyclin-dependent protein kinase activating kinase holoenzyme complex; F:kinase activity
Channel catfish	GU588531	Q5XJ10				Glyceraldehyde-3-phosphate dehydrogenase	F:glyceraldehyde-3-phosphate dehydrogenase (phosphorylating) activity; F:NAD or NADH binding; C:mitochondrion; P:nuclear membrane fusion; P:glycolysis; P:gluconeogenesis; P:negative regulation of apoptosis
Channel catfish	GU588532	Q0P4D1				Protein AMN1 homolog
Channel catfish	GU588533	Q8NFB2				Transmembrane protein 185A	C:integral to membrane
Channel catfish	GU588534	Q5ZI04				Protein FAM49A	C:intracellular
Channel catfish	GU588535	Q9UNL2				Translocon-associated protein subunit gamma	F:receptor activity; C:integral to endoplasmic reticulum membrane; C:microsome; C:translocon complex; F:signal sequence binding; F:protein binding; P:cotranslational protein targeting to membrane
Channel catfish	GU588536	P34943	DX094843	Contig2623		NADH dehydrogenase (ubiquinone) 1 alpha subcomplex subunit 9, mitochondrial	P:sodium ion transport; F:NADH dehydrogenase (ubiquinone) activity; C:mitochondrial respiratory chain complex I; P:mitochondrial electron transport, NADH to ubiquinone; F:protein binding; C:mitochondrial matrix; F:coenzyme binding; P:electron transport
Channel catfish	GU588537	Q5RDL7	DX095880	Contig0379		39S ribosomal protein L38, mitochondrial	C:cytoplasmic part; C:ribonucleoprotein complex; C:intracellular organelle
Channel catfish	GU588538	Q90321				Dual specificity mitogen-activated protein kinase kinase 2	P:protein amino acid phosphorylation; F:protein binding; F:ATP binding; F:protein tyrosine kinase activity; C:extracellular region; F:protein serine/threonine kinase activity
Channel catfish	GU588539	Q1JP61				JmjC domain-containing protein 5
Channel catfish	GU588540	Q03248				Beta-ureidopropionase	C:cytoplasm; C:soluble fraction; F:beta-ureidopropionase activity; P:beta-alanine biosynthetic process; F:zinc ion binding
Channel catfish	GU588541	P25689				Uricase	F:urate oxidase activity; C:peroxisome; C:mitochondrion; P:purine base metabolic process
Channel catfish	GU588542	Q7ZW25				Charged multivesicular body protein 2a	F:protein domain specific binding; C:membrane attack complex; C:late endosome membrane; C:cytosol; P:protein transport
Channel catfish	GU588543	Q5U3P0				PCI domain-containing protein 2	F:protein binding
Channel catfish	GU588544	Q562C6				Leucine zipper transcription factor-like protein 1
Channel catfish	GU588545	O88822				Lathosterol oxidase	C:endoplasmic reticulum membrane; F:iron ion binding; F:lathosterol oxidase activity; C:integral to membrane; F:C-5 sterol desaturase activity; P:sterol biosynthetic process
Channel catfish	GU588546	Q567Y6	FI877406	Contig2363		Rab-like protein 5	F:GTP binding
Channel catfish	GU588547	Q5PQ44	FI862520	Contig1557		Uncharacterized protein C4orf22 homolog
Channel catfish	GU588548	Q2KJ44				Serine/threonine-protein phosphatase 2A regulatory subunit B'	F:protein phosphatase type 2A regulator activity; F:protein phosphatase 2A binding; C:soluble fraction; P:negative regulation of phosphoprotein phosphatase activity; F:protein tyrosine phosphatase activator activity; P:positive regulation of phosphoprotein phosphatase activity; F:ATP binding; F:ATPase activity; P:positive regulation of protein amino acid dephosphorylation; F:protein heterodimeriz…
Channel catfish	GU588549	P11611				Serine/threonine-protein phosphatase 2A catalytic subunit beta isoform	F:manganese ion binding; P:regulation of DNA replication; F:protein C-terminus binding; P:ceramide metabolic process; C:protein phosphatase type 2A complex; P:response to organic substance; C:microtubule cytoskeleton; F:myosin phosphatase activity; P:negative regulation of tyrosine phosphorylation of Stat3 protein; P:regulation of cell adhesion; P:mesoderm development; P:negative regulation of Ra…
Channel catfish	GU588550	P84169				26S proteasome non-ATPase regulatory subunit 13	C:cytosol; P:meiosis I; C:proteasome regulatory particle; F:protein binding; F:endopeptidase activity
Channel catfish	GU588551	Q9BR01				Sulfotransferase 4A1	F:sulfotransferase activity; P:sulfur metabolic process; P:steroid metabolic process; C:cytosol
Channel catfish	GU588552	Q8R2F2				Sphingolipid delta(4)-desaturase/C4-hydroxylase DES2	C:endoplasmic reticulum membrane; F:sphingosine hydroxylase activity; P:fatty acid biosynthetic process; F:oxidoreductase activity, acting on paired donors, with oxidation of a pair of donors resulting in the reduction of molecular oxygen to two molecules of water; C:integral to membrane
Channel catfish	GU588553	A2BIG9				LSM domain-containing protein 1	P:mRNA metabolic process; C:ribonucleoprotein complex
Channel catfish	GU588554	Q5SPH9				Probable 28S ribosomal protein S10, mitochondrial	C:mitochondrial ribosome; F:structural constituent of ribosome; P:translation
Channel catfish	GU588555	Q6P5L8				Hydroxysteroid dehydrogenase-like protein 2	P:metabolic process; F:oxidoreductase activity; F:sterol carrier activity
Channel catfish	GU588556	Q91WN1				DnaJ homolog subfamily C member 9	F:heat shock protein binding
Channel catfish	GU588557	Q9Y3B6				UPF0172 protein FAM158A	C:intracellular part
Channel catfish	GU588558	Q5ZLX2				Eukaryotic translation initiation factor 2 subunit 1	C:eukaryotic translation initiation factor 2B complex; C:polysome; F:RNA binding; F:protein binding; P:regulation of translational initiation in response to stress; C:eukaryotic translation initiation factor 2 complex; F:translation initiation factor activity; C:nucleus
Channel catfish	GU588559	Q5U3G6				Protein YIF1B	C:integral to membrane
Channel catfish	GU588560	P26990				ADP-ribosylation factor 6	F:protein binding; P:cell adhesion; P:cortical actin cytoskeleton organization; C:membrane fraction; F:GTP binding; P:protein transport; P:ruffle organization; C:Golgi apparatus; P:cell motion; C:ruffle; P:apoptosis; P:negative regulation of receptor-mediated endocytosis; P:regulation of Rac protein signal transduction; C:endosome; P:positive regulation of actin filament polymerization; P:liver d…
Channel catfish	GU588561	Q6EWQ6				Deoxyhypusine synthase	F:deoxyhypusine synthase activity; P:positive regulation of cell proliferation; F:protein binding; P:peptidyl-lysine modification to hypusine; P:spermidine catabolic process to deoxyhypusine, using deoxyhypusine synthase; P:translation
Channel catfish	GU588562	Q5R4C5				Stathmin-4	P:neuron differentiation; C:membrane fraction; C:growth cone; P:intracellular signaling cascade; F:protein binding; C:soluble fraction
Channel catfish	GU588563	Q5I047				Protein FAM173B	C:integral to membrane
Channel catfish	GU588564	O00182				Galectin-9	C:cytoplasm; C:extracellular space; F:sugar binding
Channel catfish	GU588565	Q7SYK0	FI881185	Contig2243		Chitinase domain-containing protein 1	F:chitinase activity; P:chitin catabolic process; F:cation binding; C:lysosome; C:signal recognition particle, endoplasmic reticulum targeting; C:extracellular region; P:negative regulation of signal transduction
Channel catfish	GU588566	Q61990				Poly(rC)-binding protein 2	C:cytoplasm; F:RNA binding; F:protein binding; F:translation activator activity; F:single-stranded DNA binding; P:mRNA processing; C:ribonucleoprotein complex; C:nucleus
Channel catfish	GU588567	P51948				CDK-activating kinase assembly factor MAT1	F:protein N-terminus binding; P:DNA repair; F:zinc ion binding; P:positive regulation of transcription from RNA polymerase II promoter; P:cell division; P:protein complex assembly; P:regulation of cyclin-dependent protein kinase activity; P:cell proliferation; C:nucleus
Channel catfish	GU588568	Q6DHU8				Lymphokine-activated killer T-cell-originated protein kinase homolog	P:peptidyl-threonine phosphorylation; F:protein binding; P:mitosis; P:peptidyl-serine phosphorylation; F:ATP binding; F:protein serine/threonine kinase activity
Channel catfish	GU588569	P48739				Phosphatidylinositol transfer protein beta isoform	P:in utero embryonic development; C:Golgi apparatus; P:transport; F:lipid binding; P:lipid metabolic process
Channel catfish	GU588570	Q5ZHM5				Protein RER1	P:retrograde vesicle-mediated transport, Golgi to ER; C:integral to Golgi membrane
Channel catfish	GU588571	Q9CQC7				NADH dehydrogenase (ubiquinone) 1 beta subcomplex subunit 4	P:mitochondrial electron transport, NADH to ubiquinone; P:response to oxidative stress; F:NADH dehydrogenase (ubiquinone) activity; C:mitochondrial respiratory chain complex I
Channel catfish	GU588572	Q99612				Krueppel-like factor 6	P:axon guidance; P:regulation of transcription from RNA polymerase II promoter; F:zinc ion binding; P:B cell differentiation; F:transcription factor activity; F:transcription coactivator activity; P:positive regulation of transcription, DNA-dependent; P:dendrite morphogenesis; C:nucleus
Channel catfish	GU588573	Q28IK8				E3 ubiquitin-protein ligase 8-Mar	F:ligase activity; F:protein binding; P:ubiquitin cycle; C:integral to membrane; C:cytoplasmic vesicle; F:zinc ion binding; P:immune response
Channel catfish	GU588574	Q17QH8				Epimerase family protein SDR39U1	P:metabolic process; F:binding
Channel catfish	GU588575	Q9DB16				Calcium-binding protein 39-like	F:protein binding; C:cytoplasm; F:calcium ion binding
Channel catfish	GU588576	Q5U316				Ras-related protein Rab-35	P:cytokinesis; C:intercellular bridge; P:small GTPase mediated signal transduction; C:coated pit; F:phosphatidylinositol-4,5-bisphosphate binding; C:melanosome; C:cell projection membrane; F:GTPase activity; P:endosome transport; C:clathrin-coated endocytic vesicle; P:protein transport; C:endoplasmic reticulum; C:Golgi apparatus; F:GTP binding
Channel catfish	GU588577	O35593	FI883626	Contig2675		26S proteasome non-ATPase regulatory subunit 14	C:cytosol; P:transport; P:ubiquitin-dependent protein catabolic process; F:endopeptidase activity; P:growth; F:transmembrane transporter activity; P:branched chain family amino acid biosynthetic process; P:nematode larval development; F:protein binding; C:proteasome regulatory particle, lid subcomplex; P:locomotion; F:acetolactate synthase activity; F:amino acid binding; P:determination of adult …
Channel catfish	GU588578	P36887				cAMP-dependent protein kinase catalytic subunit alpha	C:cytoplasm; P:protein amino acid phosphorylation; C:neuromuscular junction; P:mesoderm formation; F:protein binding; F:ATP binding; C:nucleus; F:cAMP-dependent protein kinase activity; C:cAMP-dependent protein kinase complex
Channel catfish	GU588579	P79735				GTP-binding nuclear protein Ran	C:chromatin; C:melanosome; F:GTP binding; P:androgen receptor signaling pathway; P:protein export from nucleus; P:DNA metabolic process; C:nuclear pore; P:small GTPase mediated signal transduction; P:mitosis; F:transcription coactivator activity; P:mitotic spindle organization; P:positive regulation of transcription, DNA-dependent; F:chromatin binding; F:GTPase activity; F:androgen receptor bindi…
Channel catfish	GU588580	Q6PUR6				GPN-loop GTPase 2	F:ATP binding
Channel catfish	GU588581	Q07326				Phosphatidylinositol-glycan biosynthesis class F protein	P:GPI anchor biosynthetic process; C:integral to membrane; P:branching involved in ureteric bud morphogenesis; C:extracellular space; F:protein binding; F:ethanolaminephosphotransferase activity; C:endoplasmic reticulum membrane
Channel catfish	GU588582	P22129				Ras-related protein Rab-11B	F:syntaxin binding; F:GTP binding; C:recycling endosome membrane; C:cytoplasmic membrane-bounded vesicle; C:plasma membrane; P:plasma membrane to endosome transport; C:trans-Golgi network; P:small GTPase mediated signal transduction; F:GTPase activity; F:transporter activity
Channel catfish	GU588583	Q5U3G4				RAD52 motif-containing protein 1	F:RNA binding; C:cytoplasm; C:nucleus; F:DNA binding; F:nucleotide binding
Channel catfish	GU588584	Q2KIR8				L-threonine 3-dehydrogenase, mitochondrial	P:cellular metabolic process; F:L-threonine 3-dehydrogenase activity; C:mitochondrion; F:coenzyme binding
Channel catfish	GU588585	Q6DH23				Vacuolar protein sorting-associated protein 26B-like	C:retromer complex; F:protein binding; C:membrane attack complex; P:vacuolar transport; C:cytosol; P:protein transport
Channel catfish	GU588586	A5PLL7				Transmembrane protein 189	C:endoplasmic reticulum membrane; C:integral to membrane; P:regulation of protein metabolic process; P:post-translational protein modification; F:small conjugating protein ligase activity
Channel catfish	GU588587	Q8BFU1				Zinc transporter ZIP9	P:ion transport
Channel catfish	GU588588	Q567G2				WD repeat-containing protein 73	F:molecular_function; C:cellular_component
Channel catfish	GU588589	A9UMM1				tRNA (guanine-N(7)-)-methyltransferase B	F:tRNA (guanine-N7-)-methyltransferase activity; P:tRNA modification
Channel catfish	GU588590	Q6AY46				tRNA (adenine-N(1)-)-methyltransferase catalytic subunit TRMT61A	F:S-adenosylmethionine-dependent methyltransferase activity; F:protein binding
Channel catfish	GU588591	Q2TA03				Ubiquitin-conjugating enzyme E2 J2	C:endoplasmic reticulum membrane; P:ubiquitin cycle; F:ubiquitin-protein ligase activity; C:integral to membrane; P:regulation of protein metabolic process
Channel catfish	GU588592	Q0VCY1				Vesicle-associated membrane protein-associated protein A	C:tight junction; F:signal transducer activity; C:vesicle; P:positive regulation of I-kappaB kinase/NF-kappaB cascade; P:membrane fusion; C:integral to membrane; F:protein heterodimerization activity; C:perinuclear region of cytoplasm; F:structural molecule activity
Channel catfish	GU588593	Q8VE70				Programmed cell death protein 10	F:protein binding; P:apoptosis
Channel catfish	GU588594	Q503N2				Kinetochore protein Spc24	F:protein binding
Channel catfish	GU588595	Q9W719				Hypoxanthine-guanine phosphoribosyltransferase	P:purine ribonucleoside salvage; P:purine nucleotide biosynthetic process; P:positive regulation of dopamine metabolic process; F:hypoxanthine phosphoribosyltransferase activity; F:magnesium ion binding; P:protein homotetramerization; F:protein homodimerization activity; P:behavior; C:cytoplasm; P:hypoxanthine metabolic process
Channel catfish	GU588596	Q1RMT8				Interleukin-1 receptor-associated kinase 4	F:protein kinase activity; F:interleukin-1 receptor binding; P:cytokine-mediated signaling pathway; F:nucleotide binding
Channel catfish	GU588597	Q1JP73				UPF0553 protein C9orf64 homolog
Channel catfish	GU588598	Q8AWD2				Adenylyltransferase and sulfurtransferase MOCS3	P:metabolic process; F:catalytic activity; F:protein binding
Channel catfish	GU588599	O75558				Syntaxin-11	P:protein transport; C:cell part; F:SNAP receptor activity; P:membrane fusion
Channel catfish	GU588600	Q6DI37				Ubiquitin-like domain-containing CTD phosphatase 1	F:phosphoprotein phosphatase activity; C:nucleus; P:protein modification process
Channel catfish	GU588601	Q2KID0				Exosome complex exonuclease RRP4	C:nuclear exosome (RNase complex); P:mRNA catabolic process; F:3'-5'-exoribonuclease activity; C:cytoplasmic exosome (RNase complex); F:protein binding; P:rRNA processing; F:7S RNA binding
Channel catfish	GU588602	Q5E9I7				Methylosome protein 50
Channel catfish	GU588603	O95721				Synaptosomal-associated protein 29	F:SNAP receptor activity; C:plasma membrane; P:exocytosis; P:membrane fusion; F:protein transporter activity; P:vesicle targeting; P:intracellular protein transport
Channel catfish	GU588604	Q9HBK9	DX098939	Contig2682		Arsenite methyltransferase	P:arsonoacetate metabolic process; C:soluble fraction; P:response to arsenic; F:methylarsonite methyltransferase activity; F:protein methyltransferase activity; P:toxin metabolic process; F:arsenite methyltransferase activity; C:cytosol
Channel catfish	GU588605	Q8R092				Uncharacterized protein C1orf43 homolog	C:integral to membrane
Channel catfish	GU588606	Q9QZ08				N-acetyl-D-glucosamine kinase	F:carbohydrate kinase activity; F:protein binding; P:N-acetylglucosamine metabolic process; P:N-acetylmannosamine metabolic process; F:nucleotide binding
Channel catfish	GU588607	Q7T012				Haloacid dehalogenase-like hydrolase domain-containing protein 3	P:metabolic process; F:phosphoglycolate phosphatase activity; C:mitochondrion
Channel catfish	GU588608	Q90655				Homeobox protein AKR	F:transcription corepressor activity; P:multicellular organismal development; F:transcription factor activity; P:negative regulation of transcription from RNA polymerase II promoter; C:nucleus
Channel catfish	GU588609	Q00765				Receptor expression-enhancing protein 5	C:integral to membrane; P:phosphoenolpyruvate-dependent sugar phosphotransferase system; F:sugar:hydrogen symporter activity; F:protein binding
Channel catfish	GU588610	O88662				Epithelial membrane protein 2	C:membrane; P:cellular process
Channel catfish	GU588611	Q5E968				Cathepsin K	F:cathepsin K activity; C:lysosome; F:protein binding; C:extracellular region; P:proteolysis
Channel catfish	GU588612	P08217				Chymotrypsin-like elastase family member 2A	C:extracellular region; F:pancreatic elastase II activity; P:proteolysis
Channel catfish	GU588613	P05122				Creatine kinase B-type	F:creatine kinase activity; F:protein binding; P:cellular chloride ion homeostasis; F:ATP binding; P:brain development; C:mitochondrion
Channel catfish	GU588614	Q8WYH8				Inhibitor of growth protein 5	P:cell cycle arrest; P:negative regulation of growth; F:zinc ion binding; P:apoptosis; P:negative regulation of cell proliferation; F:protein binding; P:protein amino acid acetylation; P:negative regulation of transcription, DNA-dependent; C:nucleus
Channel catfish	GU588615	Q5RD08				Uncharacterized protein C20orf111 homolog
Channel catfish	GU588616	Q5R5F2				Coatomer subunit zeta-1	C:COPI vesicle coat; F:protein transporter activity; C:clathrin vesicle coat; P:embryonic development ending in birth or egg hatching; C:Golgi membrane; P:retrograde vesicle-mediated transport, Golgi to ER; P:reproduction; P:molting cycle, collagen and cuticulin-based cuticle; P:intra-Golgi vesicle-mediated transport; P:protein complex assembly; P:nematode larval development; F:protein binding; C…
Channel catfish	GU588617	Q91Z53				Glyoxylate reductase/hydroxypyruvate reductase	F:hydroxypyruvate reductase activity; F:NAD or NADH binding; P:excretion; P:metabolic process; C:cytoplasm; F:glycerate dehydrogenase activity; F:glyoxylate reductase (NADP) activity; F:protein binding
Channel catfish	GU588618	Q9Z0W7				Chloride intracellular channel protein 4	C:soluble fraction; P:cell differentiation; P:negative regulation of cell migration; C:microvillus; F:protein binding; F:chloride channel activity; F:voltage-gated ion channel activity; C:cytoplasmic part; C:actin cytoskeleton; P:chloride transport
Channel catfish	GU588619	Q5E951				Tubulin-folding cofactor B	C:cytoplasm; P:cell differentiation; C:microtubule; F:protein binding; P:nervous system development
Channel catfish	GU588620	Q6DGZ3	FI876364	Contig1740		THO complex subunit 7 homolog	C:nucleus; C:cytoplasm
Channel catfish	GU588621	Q5R5M0				Mitochondrial carrier homolog 2	P:transport; P:positive regulation of apoptosis; P:neuronal ion channel clustering; C:integral to membrane; C:mitochondrial inner membrane; P:activation of caspase activity; F:PDZ domain binding; P:regulation of signal transduction
Channel catfish	GU588622	Q8AXL1				Diamine acetyltransferase 1	F:diamine N-acetyltransferase activity; P:metabolic process; C:cytoplasm
Channel catfish	GU588623	Q8JFW4				tRNA-specific adenosine deaminase-like protein 3	F:metal ion binding; P:tRNA processing; F:hydrolase activity; F:zinc ion binding
Channel catfish	GU588624	Q6NYY4				Histone chaperone asf1-B	P:chromatin modification; P:chromatin assembly or disassembly; P:transcription antitermination; C:nucleus; P:regulation of transcription, DNA-dependent
Channel catfish	GU588625	Q5R739				Josephin-1
Channel catfish	GU588626	Q8CDN6				Thioredoxin-like protein 1	P:cell redox homeostasis; P:apoptosis; C:cytoplasm; F:thiol-disulfide exchange intermediate activity; P:signal transduction; P:transport
Channel catfish	GU588627	Q64669				NAD(P)H dehydrogenase (quinone) 1	C:cytoplasm; F:cytochrome-b5 reductase activity; F:NAD(P)H dehydrogenase (quinone) activity; P:response to toxin; P:xenobiotic metabolic process; P:synaptic transmission, cholinergic; P:nitric oxide biosynthetic process
Channel catfish	GU588628	Q0P4A4				N-acetyltransferase 14	F:acyltransferase activity; C:membrane attack complex; P:metabolic process
Channel catfish	GU588629	Q9CQZ7				DNA-directed RNA polymerase III subunit RPC10	C:DNA-directed RNA polymerase III complex; P:transcription from RNA polymerase III promoter; F:DNA-directed RNA polymerase activity; F:transcription regulator activity; F:DNA binding; P:regulation of transcription; F:zinc ion binding
Channel catfish	GU588630	Q1LV15				WD repeat-containing protein 69
Channel catfish	GU588631	Q6TNS7				Rab-like protein 3	P:two-component signal transduction system (phosphorelay); F:GTP binding; F:DNA binding; C:intracellular; P:small GTPase mediated signal transduction; P:regulation of transcription, DNA-dependent
Channel catfish	GU588632	Q5RED0				Membrane-associated progesterone receptor component 1	P:axon guidance; F:transition metal ion binding; F:receptor activity; F:steroid binding; C:cell surface; C:microsome; F:protein binding; F:heme binding; C:endoplasmic reticulum membrane; C:integral to plasma membrane
Channel catfish	GU588633	P51958				Cell division control protein 2 homolog	P:protein amino acid phosphorylation; F:RNA polymerase II carboxy-terminal domain kinase activity; P:mitosis; F:ATP binding; C:nucleus; F:cyclin-dependent protein kinase activity; P:cell division
Channel catfish	GU588634	Q6PBY7				UPF0533 protein C5orf44 homolog
Channel catfish	GU588635	O42363				Apolipoprotein A-I	C:extracellular space; F:cholesterol transporter activity; F:high-density lipoprotein binding; P:secretory pathway; P:cholesterol efflux; P:cholesterol biosynthetic process
Channel catfish	GU588636	Q6PE01				U5 small nuclear ribonucleoprotein 40 kDa protein	C:snRNP U5; P:RNA splicing; C:small nucleolar ribonucleoprotein complex; F:RNA splicing factor activity, transesterification mechanism; F:protein binding; P:mRNA processing
Channel catfish	GU588637	Q8IWB7	FI892261	Contig2832		WD repeat and FYVE domain-containing protein 1	C:early endosome; F:phosphatidylinositol binding; C:cytosol; C:nucleus; F:zinc ion binding
Channel catfish	GU588638	Q9BTE1				Dynactin subunit 5	F:acyltransferase activity; C:cytoplasm; C:dynactin complex
Channel catfish	GU588639	Q15024				Exosome complex exonuclease RRP42	P:RNA catabolic process; F:3'-5'-exoribonuclease activity; F:RNA binding; F:protein binding; P:rRNA processing; C:exosome (RNase complex); C:nucleus
Channel catfish	GU588640	Q9NFZ6				Tubulin beta-2 chain	C:protein complex; P:cell motion; C:microtubule; F:MHC class I protein binding; P:natural killer cell mediated cytotoxicity; P:protein polymerization; P:microtubule-based movement; F:GTPase activity; F:unfolded protein binding; F:structural molecule activity; C:cytoplasm; F:GTP binding
Channel catfish	GU588641	Q7ZV00				OTU domain-containing protein 6B	P:biological_process; C:cellular_component
Channel catfish	GU588642	P51150				Ras-related protein Rab-7a	F:GTP binding; C:Golgi apparatus; C:late endosome; C:lysosome; F:protein binding; C:melanosome; P:small GTPase mediated signal transduction; P:endocytosis; F:GTPase activity; P:protein transport
Channel catfish	GU588643	Q9UIC8	FI891906	Contig2433		Leucine carboxyl methyltransferase 1	P:C-terminal protein amino acid methylation; F:S-adenosylmethionine-dependent methyltransferase activity; F:protein binding; F:C-terminal protein carboxyl methyltransferase activity
Channel catfish	GU588644	Q61908				Protein p8 MTCP-1	P:cell proliferation
Channel catfish	GU588645	Q7ZV68				Vacuolar protein sorting-associated protein 29	C:endosome; P:Golgi to vacuole transport; C:membrane; F:zinc ion binding; F:phosphoserine phosphatase activity; P:protein transport
Channel catfish	GU588646	O93428				Cathepsin D	C:soluble fraction; P:autophagic vacuole formation; C:lysosome; F:peptide binding; P:proteolysis; F:cathepsin D activity; C:mitochondrion
Channel catfish	GU588647	Q6PG29				Src kinase-associated phosphoprotein 2	P:protein complex assembly; F:SH3/SH2 adaptor activity; F:kinase activity; C:plasma membrane; P:signal transduction
Channel catfish	GU588648	Q91VR2				ATP synthase subunit gamma, mitochondrial	C:proton-transporting ATP synthase complex, catalytic core F(1); C:mitochondrial proton-transporting ATP synthase complex; F:hydrogen ion transporting ATP synthase activity, rotational mechanism; P:ATP synthesis coupled proton transport; F:metal ion binding; C:membrane fraction; F:protein binding; F:proton-transporting ATPase activity, rotational mechanism
Channel catfish	GU588649	Q8WVJ2				NudC domain-containing protein 2	C:intracellular
Channel catfish	GU588650	Q9NP79	DX099254	Contig0357	17	Vacuolar protein sorting-associated protein VTA1 homolog	F:protein binding
Channel catfish	GU588651	Q5RCS8				V-type proton ATPase subunit D	C:proton-transporting two-sector ATPase complex; P:proton transport; F:proton-transporting ATPase activity, rotational mechanism; F:hydrogen ion transporting ATP synthase activity, rotational mechanism
Channel catfish	GU588652	P81103				V-type proton ATPase subunit e 1	P:ATP hydrolysis coupled proton transport; C:proton-transporting two-sector ATPase complex; C:membrane fraction; F:ATP binding; C:integral to membrane; F:proton-transporting ATPase activity, rotational mechanism
Channel catfish	GU588653	P11348	FI886912	Contig0496		Dihydropteridine reductase	C:cytoplasm; F:binding; F:electron carrier activity; F:6,7-dihydropteridine reductase activity; P:dihydrobiopterin metabolic process; P:tetrahydrobiopterin biosynthetic process; P:L-phenylalanine catabolic process
Channel catfish	GU588654	Q5RAL9				Glucosamine 6-phosphate N-acetyltransferase	C:Golgi membrane; C:ER-Golgi intermediate compartment; C:late endosome; P:UDP-N-acetylglucosamine biosynthetic process; F:glucosamine 6-phosphate N-acetyltransferase activity; F:protein binding; C:endosome membrane
Channel catfish	GU588655	B0BNE2				DNA-directed RNA polymerases I, II, and III subunit RPABC1	P:hermaphrodite genitalia development; F:DNA-directed RNA polymerase activity; C:DNA-directed RNA polymerase II, core complex; F:DNA binding; F:protein binding; P:embryonic development ending in birth or egg hatching; P:transcription from RNA polymerase II promoter
Channel catfish	GU588656	Q6P011				Transmembrane protein 85	C:integral to membrane
Channel catfish	GU588657	P32089				Tricarboxylate transport protein, mitochondrial	C:mitochondrial inner membrane; F:protein binding; P:mitochondrial citrate transport; C:integral to membrane; F:citrate transmembrane transporter activity
Channel catfish	GU588658	Q9D125				28S ribosomal protein S25, mitochondrial	C:mitochondrial small ribosomal subunit; F:structural constituent of ribosome; P:translation
Channel catfish	GU588659	P56616				Ubiquitin-conjugating enzyme E2 C	P:cytokinesis; P:cyclin catabolic process; P:spindle organization; P:regulation of protein metabolic process; F:ubiquitin-protein ligase activity; P:protein ubiquitination; P:positive regulation of exit from mitosis; P:positive regulation of cell proliferation; P:phosphoinositide-mediated signaling
Channel catfish	GU588660	P36972				Adenine phosphoribosyltransferase	P:purine ribonucleoside salvage; F:adenine phosphoribosyltransferase activity; F:AMP binding; P:lactation; F:protein binding; P:grooming behavior; P:adenine salvage
Channel catfish	GU588661	P62255				Ubiquitin-conjugating enzyme E2 G1	P:ubiquitin-dependent protein catabolic process; P:ubiquitin cycle; F:ubiquitin-protein ligase activity; P:regulation of protein metabolic process
Channel catfish	GU588662	Q96GY3				Protein lin-37 homolog	F:protein binding
Channel catfish	GU588663	Q7T364				Tumor necrosis factor, alpha-induced protein 8-like protein 2 A
Channel catfish	GU588664	Q9CR68				Cytochrome b-c1 complex subunit Rieske, mitochondrial	C:respiratory chain complex III; F:ubiquinol-cytochrome-c reductase activity; F:iron ion binding; P:electron transport; P:transport; F:2 iron, 2 sulfur cluster binding; C:integral to membrane; C:mitochondrial respiratory chain
Channel catfish	GU588665	Q9CY21				Uncharacterized methyltransferase WBSCR22	P:metabolic process; C:nucleus; F:methyltransferase activity
Channel catfish	GU588666	P34690				Tubulin alpha-2 chain	F:structural constituent of cytoskeleton; P:microtubule-based movement; C:protein complex; F:GTP binding; F:protein domain specific binding; P:protein polymerization; F:protein heterodimerization activity; F:GTPase activity; C:microtubule
Channel catfish	GU588667	P97281				Delta-sarcoglycan	C:integral to plasma membrane; C:sarcoglycan complex; F:protein binding; P:muscle organ development; P:membrane organization
Channel catfish	GU588668	Q9BVK6				Transmembrane emp24 domain-containing protein 9	C:integral to membrane; C:ER-Golgi intermediate compartment; F:protein transmembrane transporter activity; C:extracellular space; P:intracellular protein transport
Channel catfish	GU588669	P63219				Guanine nucleotide-binding protein G(I)/G(S)/G(O) subunit gamma-5	F:small GTPase regulator activity; C:heterotrimeric G-protein complex; F:signal transducer activity; P:regulation of G-protein coupled receptor protein signaling pathway; P:behavior; F:GTPase activity
Channel catfish	GU588670	Q5I0S8				Leukocyte elastase inhibitor	C:cytoplasm; P:regulation of protein catabolic process; F:serine-type endopeptidase inhibitor activity
Channel catfish	GU588671	Q9TT99				Copper transport protein ATOX1	P:copper ion transport; F:copper-dependent protein binding; P:response to oxidative stress; P:cellular copper ion homeostasis; F:copper chaperone activity; C:cytosol; F:copper ion transmembrane transporter activity
Channel catfish	GU588672	P83468				14 kDa phosphohistidine phosphatase	P:dephosphorylation; F:phosphoprotein phosphatase activity; C:cytosol; F:phosphohistidine phosphatase activity
Channel catfish	GU588673	Q08623				Haloacid dehalogenase-like hydrolase domain-containing protein 1A	F:catalytic activity; P:metabolic process
Channel catfish	GU588674	O73688				Heme oxygenase	F:signal transducer activity; P:negative regulation of mast cell cytokine production; F:protein binding; P:negative regulation of transcription factor activity; P:heme catabolic process; F:phospholipase D activity; F:heme binding; P:DNA damage response, signal transduction resulting in induction of apoptosis; P:response to estrogen stimulus; P:cellular response to nutrient; P:heme oxidation; C:nu…
Channel catfish	GU588675	P08642				GTPase HRas	C:Golgi membrane; F:protein C-terminus binding; P:visual learning; C:ribosome; P:positive regulation of Rac protein signal transduction; P:translation; C:membrane fraction; P:regulation of synaptic transmission, GABAergic; F:GTP binding; P:cell surface receptor linked signal transduction; P:cell aging; P:striated muscle cell differentiation; P:negative regulation of neuron apoptosis; P:positive r…
Channel catfish	GU588676	Q6NY88	FI900725	Contig0036	18	Charged multivesicular body protein 3	P:protein transport; C:cytoplasm; C:membrane
Channel catfish	GU588677	Q7ZZC6				Centromere protein M	C:chromosome, centromeric region; C:nucleus
Channel catfish	GU588678	A4K2W1				Protein SYS1 homolog	P:protein transport; C:Golgi membrane; C:integral to membrane
Channel catfish	GU588679	O75293				Growth arrest and DNA-damage-inducible protein GADD45 beta	P:activation of MAPKK activity; P:apoptosis; P:activation of MAPKKK activity; F:protein binding; P:multicellular organismal development; P:response to stress; P:regulation of cell cycle; P:negative regulation of protein kinase activity
Channel catfish	GU588680	P25786				Proteasome subunit alpha type-1	C:proteasome core complex; C:polysome; F:RNA binding; F:protein binding; F:threonine-type endopeptidase activity; P:ubiquitin-dependent protein catabolic process; C:nucleus
Channel catfish	GU588681	Q6PC40				Cell division cycle protein 123 homolog	C:cytoplasm; P:cell cycle; P:cell division
Channel catfish	GU588682	P63245				Guanine nucleotide-binding protein subunit beta-2-like 1	C:cell soma; C:cytoplasm; P:signal transduction; F:receptor binding
Channel catfish	GU588683	Q7T2V2				Cytosolic sulfotransferase 3	F:sulfotransferase activity; P:xenobiotic metabolic process; C:lysosome
Channel catfish	GU588684	Q9WVD5				Mitochondrial ornithine transporter 1	F:L-ornithine transmembrane transporter activity; F:binding; C:mitochondrial inner membrane; P:urea cycle; P:cellular amino acid metabolic process; P:mitochondrial ornithine transport; C:integral to membrane
Channel catfish	GU588685	Q9NRZ7				1-acyl-sn-glycerol-3-phosphate acyltransferase gamma	C:plasma membrane; P:phospholipid biosynthetic process; F:1-acylglycerol-3-phosphate O-acyltransferase activity; C:integral to membrane; C:endoplasmic reticulum
Channel catfish	GU588686	Q0P426				Spindle and kinetochore-associated protein 2	P:cellular process
Channel catfish	GU588687	Q5REY3				Thioredoxin-dependent peroxide reductase, mitochondrial	F:alkyl hydroperoxide reductase activity; F:identical protein binding; P:positive regulation of NF-kappaB transcription factor activity; C:extracellular space; C:IkappaB kinase complex; F:peroxiredoxin activity; F:protein kinase binding; C:mitochondrion
Channel catfish	GU588688	Q6ZM63	FI895021	Contig2246		GPN-loop GTPase 3	F:ATP binding; C:protein complex
Channel catfish	GU588689	Q25531				V-type proton ATPase subunit d	F:hydrogen-exporting ATPase activity, phosphorylative mechanism; F:hydrogen ion transporting ATP synthase activity, rotational mechanism; P:ATP synthesis coupled proton transport; C:vacuolar proton-transporting V-type ATPase, V0 domain; F:proton-transporting ATPase activity, rotational mechanism
Channel catfish	GU588690	Q6DBX1				Mediator of RNA polymerase II transcription subunit 20	F:protein binding; P:transcription antitermination; C:nucleus; P:regulation of transcription, DNA-dependent
Channel catfish	GU588691	Q4V8A0				E3 SUMO-protein ligase NSE2	P:biopolymer metabolic process; P:cellular metabolic process; P:primary metabolic process
Channel catfish	GU588692	Q17QS6				Ankyrin repeat and SOCS box protein 5	P:intracellular signaling cascade
Channel catfish	GU588693	Q5BJB7				39S ribosomal protein L10, mitochondrial	C:mitochondrial large ribosomal subunit; F:structural constituent of ribosome; P:translation
Channel catfish	GU588694	Q6DH66				Mitochondrial import receptor subunit TOM20 homolog	; F:P-P-bond-hydrolysis-driven protein transmembrane transporter activity; C:membrane attack complex; C:mitochondrial outer membrane translocase complex; F:unfolded protein binding
Channel catfish	GU588695	O70303				Cell death activator CIDE-B	C:cytosol; P:temperature homeostasis; P:negative regulation of cytokine secretion; P:negative regulation of transforming growth factor beta receptor signaling pathway; P:DNA fragmentation involved in apoptosis; P:negative regulation of tumor necrosis factor production; P:lipid storage; P:negative regulation of lipid catabolic process; C:mitochondrial envelope; F:protein homodimerization activity;…
Channel catfish	GU588696	Q5XJ10				Glyceraldehyde-3-phosphate dehydrogenase	F:glyceraldehyde-3-phosphate dehydrogenase (phosphorylating) activity; F:NAD or NADH binding; C:mitochondrion; P:nuclear membrane fusion; P:glycolysis; P:gluconeogenesis; P:negative regulation of apoptosis
Channel catfish	GU588697	O70435				Proteasome subunit alpha type-3	C:proteasome core complex; F:protein binding; F:threonine-type endopeptidase activity; P:ubiquitin-dependent protein catabolic process; C:nucleus
Channel catfish	GU588698	Q0II68				2-amino-3-carboxymuconate-6-semialdehyde decarboxylase	P:tryptophan metabolic process; P:nicotinamide metabolic process; F:aminocarboxymuconate-semialdehyde decarboxylase activity; C:cytosol; P:quinolinate metabolic process
Channel catfish	GU588699	Q9V0D5				Malate dehydrogenase	F:L-malate dehydrogenase activity; C:cytoplasm; F:oxidoreductase activity; P:tricarboxylic acid cycle; P:metabolic process; F:malate dehydrogenase (NADP+) activity; F:(R)-2-hydroxyacid dehydrogenase activity; P:coenzyme M biosynthetic process
Channel catfish	GU588700	Q8K2C6				NAD-dependent deacetylase sirtuin-5	F:NAD or NADH binding; F:zinc ion binding; P:protein amino acid deacetylation; C:chromatin silencing complex; F:DNA binding; P:chromatin silencing; F:NAD-dependent histone deacetylase activity; P:protein amino acid ADP-ribosylation; F:NAD+ ADP-ribosyltransferase activity
Channel catfish	GU588701	Q6QA33				Estradiol 17-beta-dehydrogenase 12-B	C:endoplasmic reticulum membrane; P:steroid biosynthetic process; F:binding; F:estradiol 17-beta-dehydrogenase activity; C:membrane attack complex
Channel catfish	GU588702	Q5RDU7				Protein yippee-like 5	F:metal ion binding
Channel catfish	GU588703	Q5ZLH4	FI891515	Contig2716		UPF0414 transmembrane protein C20orf30 homolog	C:integral to membrane
Channel catfish	GU588704	Q567V6				Eukaryotic translation initiation factor 3 subunit K	C:eukaryotic translation initiation factor 3 complex; F:protein binding; P:regulation of translational initiation; F:translation initiation factor activity; C:nucleus; F:ribosome binding
Channel catfish	GU588705	Q804W2				Parvalbumin-7	C:axon; C:cytoplasm; F:calcium ion binding
Channel catfish	GU588706	O93464				Cholecystokinin	C:extracellular space; F:hormone activity; P:feeding behavior; P:growth hormone secretion
Channel catfish	GU588707	Q9QYW3				Mps one binder kinase activator-like 3	C:membrane; C:centrosome; C:Golgi apparatus; F:zinc ion binding; F:protein binding; P:transport
Channel catfish	GU588708	Q5U3N7				Protein Churchill	P:positive regulation of transcription; P:multicellular organismal development; F:transcription activator activity; F:zinc ion binding; P:regulation of transcription, DNA-dependent
Channel catfish	GU588709	P40926				Malate dehydrogenase, mitochondrial	F:L-malate dehydrogenase activity; C:mitochondrial inner membrane; F:protein self-association; P:malate metabolic process; P:tricarboxylic acid cycle intermediate metabolic process; F:malate dehydrogenase (NADP+) activity; P:tricarboxylic acid cycle; P:glycolysis; C:mitochondrial matrix
Channel catfish	GU588710	Q0P424				UPF0405 protein C3orf75 homolog	P:biological_process; C:cellular_component
Channel catfish	GU588711	Q9DA39				Transmembrane BAX inhibitor motif-containing protein 4	F:protein binding; C:integral to membrane
Channel catfish	GU588712	Q498Z6				28S ribosomal protein S7, mitochondrial	F:structural constituent of ribosome; F:RNA binding; F:protein binding; C:cytosolic small ribosomal subunit; P:translation; C:mitochondrion
Channel catfish	GU588713	Q9CRB9				Coiled-coil-helix-coiled-coil-helix domain-containing protein 3, mitochondrial	C:mitochondrial inner membrane; F:protein binding
Channel catfish	GU588714	Q6SA80	DX090326	Contig0484		Rho-related GTP-binding protein RhoE	C:Golgi membrane; P:actin filament organization; F:GTP binding; P:Rho protein signal transduction; C:plasma membrane; F:protein binding; P:cell adhesion; F:GTPase activity
Channel catfish	GU588715	P00821				Acylphosphatase-2	F:acylphosphatase activity
Channel catfish	GU588716	A9UL63				UPF0562 protein C7orf55 homolog
Channel catfish	GU588717	Q9D7X8				Gamma-glutamylcyclotransferase
Channel catfish	GU588718	Q7ZWJ3				Oligosaccharyltransferase complex subunit ostc	C:integral to membrane
Channel catfish	GU588719	Q4R761				V-type proton ATPase subunit E 1	P:ATP hydrolysis coupled proton transport; C:proton-transporting two-sector ATPase complex; F:protein binding; F:proton-transporting ATPase activity, rotational mechanism; C:mitochondrion; F:hydrogen-exporting ATPase activity, phosphorylative mechanism
Channel catfish	GU588720	Q91VW3				SH3 domain-binding glutamic acid-rich-like protein 3	C:cytoplasm; C:nucleus
Channel catfish	GU588721	A3KFX0				Cytosolic 5'-nucleotidase 1A	P:nucleotide metabolic process; C:cytosol; F:nucleotide binding; F:magnesium ion binding; P:nucleoside metabolic process; F:5'-nucleotidase activity
Channel catfish	GU588722	Q32LE3				Centrin-1	F:nucleic acid binding; F:calcium ion binding; F:ATP-dependent helicase activity; P:mitotic centrosome separation; P:spermatogenesis; P:cell division; C:spindle pole body; F:ATP binding; F:protein binding; P:mitosis; C:centriole
Channel catfish	GU588723	Q9BV86				Methyltransferase-like protein 11A	F:protein binding
Channel catfish	GU588724	Q91YP3				Putative deoxyribose-phosphate aldolase	C:cytoplasm; P:deoxyribonucleotide catabolic process; F:deoxyribose-phosphate aldolase activity; F:protein binding
Channel catfish	GU588725	Q96MN5				Uncharacterized protein C1orf83	P:transcription; C:nucleus; F:DNA binding; F:transcription regulator activity; F:protein binding
Channel catfish	GU588726	Q811X6				Lambda-crystallin homolog	P:metabolic process; F:catalytic activity
Channel catfish	GU588727	P57088				Transmembrane protein 33	P:nematode larval development; F:protein binding; C:melanosome; P:positive regulation of growth rate; P:embryonic development ending in birth or egg hatching; C:integral to membrane
Channel catfish	GU588728	P62878				RING-box protein 1	P:smoothened signaling pathway; P:DNA repair; F:zinc ion binding; P:response to light stimulus; C:Cul3-RING ubiquitin ligase complex; C:SCF ubiquitin ligase complex; P:cellular calcium ion homeostasis; P:response to auxin stimulus; F:ubiquitin-protein ligase activity; C:endomembrane system; P:cell proliferation; F:eukaryotic initiation factor 4E binding; C:chloroplast thylakoid lumen; C:anaphase-…
Channel catfish	GU588729	O42376				Mitogen-activated protein kinase 12	C:cytoplasm; P:chemotaxis; P:cell motion; F:MAP kinase kinase activity; P:protein amino acid phosphorylation; P:protein kinase cascade; F:protein binding; P:response to stress; F:ATP binding; C:nucleus; P:cell surface receptor linked signal transduction; F:MP kinase activity
Channel catfish	GU588730	O46560				Pyridoxal kinase	C:cytoplasm; F:ATP binding; F:pyridoxal kinase activity; F:zinc ion binding; P:pyridoxine biosynthetic process
Channel catfish	GU588731	Q1L987				ATP synthase mitochondrial F1 complex assembly factor 1	C:mitochondrion; F:molecular_function; P:protein complex assembly; P:biological_process
Channel catfish	GU588732	Q6P8Y1				Calcyphosin-like protein	C:cytoplasm; P:intracellular signaling cascade; F:calcium ion binding
Channel catfish	GU588733	Q7SYR1				Probable O-sialoglycoprotein endopeptidase	C:cytoplasm; F:protein binding; P:proteolysis; C:nucleus; F:zinc ion binding; F:O-sialoglycoprotein endopeptidase activity
Channel catfish	GU588734	Q921H8				3-ketoacyl-CoA thiolase A, peroxisomal	C:peroxisome; F:acetyl-CoA C-acetyltransferase activity; P:fatty acid metabolic process; F:acetyl-CoA C-acyltransferase activity; P:generation of precursor metabolites and energy
Channel catfish	GU588735	Q9PU47				PDZ and LIM domain protein 3	F:cytoskeletal protein binding; P:response to oxidative stress; C:Z disc; F:structural constituent of muscle; P:actin filament organization; F:metal ion binding; P:heart development; C:actin cytoskeleton; P:skeletal muscle tissue development
Channel catfish	GU588736	Q6PC64				Elongation of very long chain fatty acids protein 6	C:integral to endoplasmic reticulum membrane; F:transferase activity, transferring acyl groups other than amino-acyl groups; C:membrane attack complex; P:fatty acid elongation; C:mitochondrion
Channel catfish	GU588737	P18238				ADP,ATP carrier protein 3	P:anaerobic respiration; C:mitochondrial inner membrane; F:ATP:ADP antiporter activity
Channel catfish	GU588738	O18413				26S protease regulatory subunit 8	P:proteasomal ubiquitin-dependent protein catabolic process; C:cytosol; F:transcription cofactor activity; C:proteasome complex; F:thyrotropin-releasing hormone receptor binding; F:ATP binding; F:ATPase activity; P:negative regulation of programmed cell death; P:positive regulation of gene-specific transcription; C:holo TFIIH complex; P:negative regulation of transcription; P:transcription from R…
Channel catfish	GU588739	A1L3X0				Elongation of very long chain fatty acids protein 7	C:integral to membrane
Channel catfish	GU588740	Q5R4E2				Profilin-2	P:regulation of transcription from RNA polymerase II promoter; F:phosphatidylinositol-4,5-bisphosphate binding; F:actin binding; C:actin cytoskeleton; P:regulation of actin polymerization or depolymerization; C:cytoplasm; C:nucleus; P:neural tube closure
Channel catfish	GU588741	Q9DEE9				Actin-related protein 6	C:cytoskeleton; C:cytoplasm; F:structural molecule activity; F:protein binding
Channel catfish	GU588742	Q0MQH5				NADH dehydrogenase (ubiquinone) iron-sulfur protein 6, mitochondrial	P:mitochondrial electron transport, NADH to ubiquinone; F:NADH dehydrogenase (ubiquinone) activity; P:electron transport; P:transport; C:mitochondrial respiratory chain complex I
Channel catfish	GU588743	Q5RFU5				Methylmalonic aciduria and homocystinuria type C homolog	F:cobalt ion binding; F:cobalamin binding
Channel catfish	GU588744	Q6P5I8				Protein YIPF5	C:endoplasmic reticulum membrane; C:Golgi apparatus; C:membrane attack complex; P:vesicle-mediated transport; C:cytoplasmic vesicle; P:protein transport
Channel catfish	GU588745	Q9R0M5				Thiamin pyrophosphokinase 1	P:thiamin metabolic process; F:nucleotide binding; F:thiamin diphosphokinase activity
Channel catfish	GU588746	Q9CPW4				Actin-related protein 3-Feb complex subunit 5	C:cytoplasm; P:cell motion; F:structural constituent of cytoskeleton; C:Arp2/3 protein complex; P:regulation of actin filament polymerization; C:lamellipodium; F:actin binding
Channel catfish	GU588747	Q8VHW1				Voltage-dependent calcium channel gamma-like subunit	F:ion channel activity
Channel catfish	GU588748	Q16982				Neurocalcin	F:calcium ion binding
Channel catfish	GU588749	Q0IJ12				V-set and transmembrane domain-containing protein 2B	C:integral to membrane; C:membrane
Channel catfish	GU588750	Q66I08	FI882787	Contig0799		Organic solute transporter subunit alpha
Channel catfish	GU588751	A3KNL6				AIG2-like domain-containing protein 1-B
Channel catfish	GU588752	Q5PR98				Protein NDRG2	C:cell projection; C:cytosol; P:cell differentiation; P:nervous system development
Channel catfish	GU588753	O97860				Tartrate-resistant acid phosphatase type 5	F:metal ion binding; F:acid phosphatase activity; C:lysosome; P:bone resorption; P:ion transport; C:integral to membrane
Channel catfish	GU588754	P04394				NADH dehydrogenase (ubiquinone) flavoprotein 2, mitochondrial	F:NAD or NADH binding; P:transport; F:2 iron, 2 sulfur cluster binding; F:NADH dehydrogenase (ubiquinone) activity; C:mitochondrial respiratory chain complex I; P:nervous system development; P:mitochondrial electron transport, NADH to ubiquinone; F:iron ion binding; P:electron transport
Channel catfish	GU588755	Q60439				Cyclin-dependent kinase inhibitor 1B	P:sensory perception of sound; F:protein binding; P:programmed cell death; P:negative regulation of cyclin-dependent protein kinase activity; C:cytosol; P:cell cycle arrest; P:positive regulation of cell proliferation; P:inner ear development; F:cyclin-dependent protein kinase inhibitor activity; P:negative regulation of epithelial cell proliferation; P:potassium ion transport; P:positive regulat…
Channel catfish	GU588756	Q5HZY2				GTP-binding protein SAR1b	C:endoplasmic reticulum membrane; F:GTP binding; C:Golgi apparatus; P:vesicle-mediated transport; F:magnesium ion binding; P:intracellular protein transport; P:small GTPase mediated signal transduction
Channel catfish	GU588757	Q9ESH6				Glutaredoxin-1	F:protein N-terminus binding; C:cytosol; F:glutathione disulfide oxidoreductase activity
Channel catfish	GU588758	Q6PBI8				Transmembrane protein 177	C:membrane attack complex
Channel catfish	GU588759	P68247				Troponin I, fast skeletal muscle	F:actin binding; P:skeletal muscle contraction; C:troponin complex; F:troponin T binding
Channel catfish	GU588760	Q5ZJ56				60S ribosomal protein L7	F:transcription regulator activity; F:structural constituent of ribosome; F:RNA binding; C:cytosolic large ribosomal subunit; P:translation
Channel catfish	GU588761	Q71S10				SH2 domain-containing protein 1A	P:humoral immune response; P:cellular defense response; C:cytoplasm; P:cell-cell signaling; F:SH3/SH2 adaptor activity
Channel catfish	GU588762	Q9CQD1				Ras-related protein Rab-5A	F:GTP binding; C:plasma membrane; C:endocytic vesicle; F:protein binding; C:melanosome; C:early endosome membrane; C:ruffle; C:membrane raft; P:small GTPase mediated signal transduction; P:endocytosis; F:GTPase activity; P:protein transport
Channel catfish	GU588763	P00130				Cytochrome b-c1 complex subunit 9	F:ubiquinol-cytochrome-c reductase activity; P:transport; P:mitochondrial electron transport, ubiquinol to cytochrome c; C:mitochondrial respiratory chain
Channel catfish	GU588764	P14881				Beta-crystallin A3	F:structural constituent of eye lens; F:protein homodimerization activity
Channel catfish	GU588765	Q5R6I2				Myozenin-2	F:FATZ binding; C:actin cytoskeleton
Channel catfish	GU588766	P04466				Myosin regulatory light chain 2, skeletal muscle isoform	C:muscle myosin complex; F:calcium ion binding; F:motor activity; F:structural constituent of muscle
Channel catfish	GU588767	Q802G6				Methionine-R-sulfoxide reductase B1	F:zinc ion binding; F:selenium binding; F:peptide-methionine-(S)-S-oxide reductase activity
Channel catfish	GU588768	Q9CQI7				U2 small nuclear ribonucleoprotein B''	C:snRNP U2; F:RNA splicing factor activity, transesterification mechanism; F:protein binding; P:nuclear mRNA splicing, via spliceosome; F:nucleotide binding
Channel catfish	GU588769	O00506				Serine/threonine-protein kinase 25	F:identical protein binding; P:protein amino acid phosphorylation; P:response to oxidative stress; C:Golgi apparatus; F:ATP binding; F:magnesium ion binding; P:signal transduction; F:protein tyrosine kinase activity; F:protein serine/threonine kinase activity
Channel catfish	GU588770	Q76MS9				Musculoskeletal embryonic nuclear protein 1	C:nucleus
Channel catfish	GU588771	B0BLS0				Dolichyl-diphosphooligosaccharide--protein glycosyltransferase subunit 4
Channel catfish	GU588772	A5PLC9				UPF0608 protein C19orf42 homolog
Channel catfish	GU588773	Q9D0V7				Receptor-binding cancer antigen expressed on SiSo cells	C:Golgi membrane; C:soluble fraction; P:apoptosis; P:regulation of cell growth; F:protein binding; F:apoptotic protease activator activity; C:integral to membrane; C:secretory granule
Channel catfish	GU588774	Q2T9L9				General transcription factor IIF subunit 2	P:transcription initiation from RNA polymerase II promoter; P:positive regulation of transcription from RNA polymerase II promoter; F:DNA binding; F:ATP binding; F:protein binding; C:transcription factor TFIIF complex; F:helicase activity; F:hydrolase activity; F:RNA polymerase II transcription factor activity
Channel catfish	GU588775	P56537				Eukaryotic translation initiation factor 6	C:cytoplasm; C:nucleolus; P:ribosomal large subunit biogenesis; P:mature ribosome assembly; P:maturation of LSU-rRNA from tricistronic rRNA transcript (SSU-rRNA, 5.8S rRNA, LSU-rRNA); F:protein binding; P:maturation of 5.8S rRNA from tricistronic rRNA transcript (SSU-rRNA, 5.8S rRNA, LSU-rRNA); F:translation initiation factor activity; P:translation; F:ribosomal large subunit binding; F:ribosome …
Channel catfish	GU588776	Q91766				Hepatocyte nuclear factor 4-alpha	P:lipid metabolic process; ; F:zinc ion binding; P:positive regulation of transcription from RNA polymerase II promoter; F:steroid binding; F:sequence-specific DNA binding; F:protein binding; F:transcription factor activity; F:steroid hormone receptor activity; C:nucleus; P:blood coagulation; F:RNA polymerase II transcription factor activity
Channel catfish	GU588777	P22129	FI881858	Contig2192		Ras-related protein Rab-11B	F:syntaxin binding; F:GTP binding; C:recycling endosome membrane; C:cytoplasmic membrane-bounded vesicle; C:plasma membrane; P:plasma membrane to endosome transport; C:trans-Golgi network; P:small GTPase mediated signal transduction; F:GTPase activity; F:transporter activity
Channel catfish	GU588778	O73672				Proteasome subunit alpha type-2	C:proteasome core complex; F:protein binding; F:threonine-type endopeptidase activity; P:ubiquitin-dependent protein catabolic process; C:nucleus
Channel catfish	GU588779	A8E7I5				Tetratricopeptide repeat protein 36	F:binding
Channel catfish	GU588780	Q7ZUB3				Tetraspanin-31	P:positive regulation of cell proliferation; C:membrane fraction; C:integral to plasma membrane
Channel catfish	GU588781	P04047				Thymidine kinase, cytosolic	C:cytoplasm; F:ATP binding; F:thymidine kinase activity; P:DNA replication
Channel catfish	GU588782	P56384	FI861198	Contig1672		ATP synthase lipid-binding protein, mitochondrial	P:glyoxylate cycle; C:mitochondrial proton-transporting ATP synthase complex; F:hydrogen-exporting ATPase activity, phosphorylative mechanism; F:hydrogen ion transporting ATP synthase activity, rotational mechanism; C:integral to membrane; P:ATP synthesis coupled proton transport; F:lipid binding; C:proton-transporting ATP synthase complex, coupling factor F(o); P:tricarboxylic acid cycle; F:isoc…
Channel catfish	GU588783	Q9DB05	FI860693	Contig1625		Alpha-soluble NSF attachment protein	P:apical protein localization; F:syntaxin binding; P:neuron differentiation; P:intra-Golgi vesicle-mediated transport; C:Golgi apparatus; P:membrane fusion; P:intracellular protein transport; P:brain development; C:membrane; C:endoplasmic reticulum
Channel catfish	GU588784	Q68EK7				Ras-related protein Rab-4B	C:endosome; F:GTP binding; C:plasma membrane; F:protein binding; C:membrane attack complex; F:protein transporter activity; P:regulation of endocytosis; P:small GTPase mediated signal transduction; F:GTPase activity; P:protein transport
Channel catfish	GU588785	O43447	FI882779	Contig0063		Peptidyl-prolyl cis-trans isomerase H	P:snRNP protein import into nucleus; P:protein folding; C:nuclear speck; P:RNA splicing; F:peptidyl-prolyl cis-trans isomerase activity; P:protein complex assembly; C:spliceosome; P:mRNA processing; F:cyclosporin A binding; C:cytoplasm
Channel catfish	GU588786	Q9YH91				Claudin-like protein ZF-A89	F:identical protein binding; C:extracellular space; C:integral to plasma membrane; C:tight junction; C:membrane attack complex; P:pathogenesis; F:structural molecule activity; P:calcium-independent cell-cell adhesion; F:transmembrane receptor activity
Channel catfish	GU588787	P00507				Aspartate aminotransferase, mitochondrial	P:oxaloacetate metabolic process; P:fatty acid transport; P:aspartate catabolic process; P:glutamate catabolic process to 2-oxoglutarate; P:aspartate biosynthetic process; C:mitochondrial inner membrane; P:response to ethanol; C:extracellular space; P:glutamate catabolic process to aspartate; C:mitochondrial matrix; F:pyridoxal phosphate binding; F:L-aspartate:2-oxoglutarate aminotransferase acti…
Channel catfish	GU588788	P51857				3-oxo-5-beta-steroid 4-dehydrogenase	P:C21-steroid hormone metabolic process; P:fatty acid biosynthetic process; F:3-oxo-5-beta-steroid 4-dehydrogenase activity; F:delta4-3-oxosteroid 5beta-reductase activity; P:androgen metabolic process; F:steroid binding; P:digestion; C:cytosol; P:bile acid biosynthetic process; P:bile acid catabolic process; P:cholesterol catabolic process
Channel catfish	GU588789	O35566				CD151 antigen	P:sensory perception; C:membrane fraction; C:integral to plasma membrane; P:cell adhesion; F:protein binding
Channel catfish	GU588790	P43305				Parvalbumin, thymic CPV3	F:calcium ion binding
Channel catfish	GU588791	Q9YH37				Ras-related protein Rap-1b	C:cytoplasm; F:protein binding; C:plasma membrane; F:GTP binding; P:cell proliferation; P:small GTPase mediated signal transduction
Channel catfish	GU588792	Q9DCQ3				Vesicle transport protein GOT1A	C:Golgi membrane; F:signal transducer activity; P:positive regulation of I-kappaB kinase/NF-kappaB cascade; P:vesicle-mediated transport; C:integral to membrane; C:endoplasmic reticulum; P:protein transport
Channel catfish	GU588793	Q6DET9	FI890010	Contig2592	15	Elongation factor 1-beta	F:translation elongation factor activity; C:eukaryotic translation elongation factor 1 complex; P:translational elongation
Channel catfish	GU588794	P62246				40S ribosomal protein S15a	F:structural constituent of ribosome; F:RNA binding; F:protein binding; C:cytosolic small ribosomal subunit; P:translation
Channel catfish	GU588795	Q6PBH5				NADH dehydrogenase (ubiquinone) 1 alpha subcomplex subunit 4	P:mitochondrial electron transport, NADH to ubiquinone; F:NADH dehydrogenase (ubiquinone) activity; P:electron transport; P:transport; C:membrane attack complex; C:mitochondrial respiratory chain complex I
Channel catfish	GU588796	Q14558				Phosphoribosyl pyrophosphate synthetase-associated protein 1	C:extracellular space; P:nucleotide biosynthetic process; C:protein complex; F:enzyme inhibitor activity; F:ribose phosphate diphosphokinase activity; F:protein binding; F:magnesium ion binding; P:nucleoside metabolic process
Channel catfish	GU588797	Q498P2				28S ribosomal protein S35, mitochondrial	C:mitochondrial small ribosomal subunit; P:DNA damage response, detection of DNA damage; P:peptide biosynthetic process
Channel catfish	GU588798	Q9DG10				Steroidogenic acute regulatory protein, mitochondrial	F:cholesterol transporter activity; P:glucocorticoid metabolic process; P:C21-steroid hormone biosynthetic process; P:lipid transport; C:mitochondrion; F:cholesterol binding; P:regulation of steroid biosynthetic process
Channel catfish	GU588799	Q5RFQ0				rRNA-processing protein FCF1 homolog	C:small-subunit processome; P:mitochondrion organization; P:endonucleolytic cleavage in 5'-ETS of tricistronic rRNA transcript (SSU-rRNA, 5.8S rRNA, LSU-rRNA); P:endonucleolytic cleavage to generate mature 5'-end of SSU-rRNA from (SSU-rRNA, 5.8S rRNA, LSU-rRNA)
Channel catfish	GU588800	Q66IV5				UPF0552 protein C15orf38 homolog
Channel catfish	GU588801	P00430				Cytochrome c oxidase subunit 7C, mitochondrial	C:mitochondrial inner membrane; P:electron transport; C:integral to membrane; F:cytochrome-c oxidase activity
Channel catfish	GU588802	Q5R7L8				Biogenesis of lysosome-related organelles complex 1 subunit 1	F:protein binding; C:cytosol
Channel catfish	GU588803	Q3ZCC9	FI861367	Contig2807	9	Protein SEC13 homolog	P:intracellular protein transport
Channel catfish	GU588804	P68106				Peptidyl-prolyl cis-trans isomerase FKBP1B	P:protein folding; C:cytoplasm; F:peptidyl-prolyl cis-trans isomerase activity; P:muscle contraction
Channel catfish	GU588805	P53448				Fructose-bisphosphate aldolase C	P:glycolysis; P:fructose metabolic process; F:fructose-bisphosphate aldolase activity
Channel catfish	GU588806	P62155	DX089591	Contig2760	21	Calmodulin	C:cytoplasm; C:plasma membrane; F:N-terminal myristoylation domain binding; F:calcium ion binding; C:spindle; P:G-protein coupled receptor protein signaling pathway; F:myosin binding
Channel catfish	GU588807	P49706	DX097027	Contig2623		G1/S-specific cyclin-D2	P:positive regulation of cyclin-dependent protein kinase activity; P:positive regulation of protein amino acid phosphorylation; C:cyclin-dependent protein kinase holoenzyme complex; P:cell division; F:protein kinase binding; P:positive regulation of cell proliferation; C:nucleus
Channel catfish	GU588808	Q08EJ0				PLAC8-like protein 1	C:cornified envelope
Channel catfish	GU588809	Q9DGJ0				Myoglobin	F:heme binding; F:oxygen transporter activity; P:oxygen transport; F:iron ion binding; F:oxygen binding
Channel catfish	GU588810	Q90YR6				40S ribosomal protein S8	F:RNA binding; F:structural constituent of ribosome; F:protein binding; C:cytosolic small ribosomal subunit
Channel catfish	GU588811	Q7ZV55				Eukaryotic translation initiation factor 3 subunit I	F:translation initiation factor activity
Channel catfish	GU588812	Q90YU1				60S ribosomal protein L27	C:ribosome; F:structural constituent of ribosome; P:translation
Channel catfish	GU588813	P00428	FI883065	Contig0858		Cytochrome c oxidase subunit 5B, mitochondrial	C:extracellular space; C:mitochondrial inner membrane; P:respiratory gaseous exchange; P:electron transport; F:zinc ion binding; F:cytochrome-c oxidase activity
Channel catfish	GU588814	P25208				Nuclear transcription factor Y subunit beta	P:positive regulation of transcription, DNA-dependent; F:sequence-specific DNA binding; F:protein binding; F:transcription factor activity; C:CCAAT-binding factor complex
Channel catfish	GU588815	Q90YP2				40S ribosomal protein S29	F:structural constituent of ribosome; F:RNA binding; F:protein binding; C:cytosolic small ribosomal subunit; F:zinc ion binding; P:translation
Channel catfish	GU588816	P47830				60S ribosomal protein L27a	F:structural constituent of ribosome; F:RNA binding; C:cytosolic large ribosomal subunit; P:translation
Channel catfish	GU588817	P46778				60S ribosomal protein L21	F:structural constituent of ribosome; F:RNA binding; C:cytosolic large ribosomal subunit; P:translation
Channel catfish	GU588818	P13184				Cytochrome c oxidase polypeptide 7A2, mitochondrial	F:electron carrier activity; F:cytochrome-c oxidase activity; C:mitochondrial respiratory chain
Channel catfish	GU588819	Q9EQS0				Transaldolase	C:cytoplasm; F:protein binding; F:transaldolase activity; P:pentose-phosphate shunt
Channel catfish	GU588820	Q5R7J6				Ubiquitin-conjugating enzyme E2 N	P:flight behavior; P:positive regulation of NF-kappaB transcription factor activity; P:axon target recognition; P:jump response; P:regulation of histone ubiquitination; P:grooming behavior; P:photoreceptor cell morphogenesis; F:ubiquitin binding; C:cytoplasm; P:ubiquitin-dependent protein catabolic process; C:UBC13-MMS2 complex; P:positive regulation of I-kappaB kinase/NF-kappaB cascade; F:ubiqui…
Channel catfish	GU588821	Q7Z5L0				Vitelline membrane outer layer protein 1 homolog	P:vitelline membrane formation; F:structural constituent of vitelline membrane; C:extracellular region
Channel catfish	GU588822	Q00361				ATP synthase subunit e, mitochondrial	F:hydrogen ion transporting ATP synthase activity, rotational mechanism; C:mitochondrial inner membrane; P:ATP synthesis coupled proton transport; F:metal ion binding; C:proton-transporting ATP synthase complex, coupling factor F(o); F:proton-transporting ATPase activity, rotational mechanism
Channel catfish	GU588823	O54873				Aminoacyl tRNA synthetase complex-interacting multifunctional protein 1	C:cytosol; P:positive regulation of growth rate; P:negative regulation of endothelial cell proliferation; C:aminoacyl-tRNA synthetase multienzyme complex; P:cell-cell signaling; P:inflammatory response; P:embryonic development ending in birth or egg hatching; P:embryonic development ending in seed dormancy; P:chemotaxis; F:cytokine activity; C:extracellular space; P:leukocyte migration; F:methion…
Channel catfish	GU588824	Q5NVM4				Prostaglandin E synthase 3	C:cytoplasm; C:soluble fraction; C:telomerase holoenzyme complex; P:prostaglandin biosynthetic process; F:prostaglandin-E synthase activity; F:telomerase activity; C:chromosome, telomeric region; P:signal transduction; F:unfolded protein binding; P:telomere maintenance
Channel catfish	GU588825	Q9TS87	DX094663	Contig0489		Transgelin	P:muscle organ development; C:cytoplasm; P:central nervous system development; F:actin binding
Channel catfish	GU588826	P21531				60S ribosomal protein L3	C:nucleolus; F:structural constituent of ribosome; F:RNA binding; F:protein binding; C:cytosolic large ribosomal subunit; P:translation
Channel catfish	GU588827	Q6T499				Cellular retinoic acid-binding protein 1	F:retinal binding; C:cytoplasm; P:signal transduction; P:multicellular organismal development; P:transport; F:transporter activity; F:lipid binding
Channel catfish	GU588828	P62840				Ubiquitin-conjugating enzyme E2 D2	P:proteasomal ubiquitin-dependent protein catabolic process; P:chromosome organization; P:compound eye morphogenesis; P:regulation of protein metabolic process; P:spermatid development; F:ubiquitin-protein ligase activity; P:protein ubiquitination; F:protein binding; P:mitosis; P:oogenesis; P:male meiosis
Channel catfish	GU588829	Q2TBL9				Trafficking protein particle complex subunit 4	P:dendrite development; C:dendrite; C:synaptic vesicle; C:synapse; C:Golgi stack; F:protein binding; P:ER to Golgi vesicle-mediated transport; C:cis-Golgi network; C:membrane; P:neurotransmitter receptor biosynthetic process; C:endoplasmic reticulum
Channel catfish	GU588830	P26697	FI890742	Contig0568		Glutathione S-transferase 3	F:transferase activity
Channel catfish	GU588831	P41105				60S ribosomal protein L28	P:mitotic spindle elongation; F:structural constituent of ribosome; F:RNA binding; F:protein binding; C:cytosolic large ribosomal subunit; P:translation
Channel catfish	GU588832	B1AXP6				Mitochondrial import receptor subunit TOM5 homolog
Channel catfish	GU588833	A3KMU5				Death-associated protein-like 1-B
Channel catfish	GU588834	P10044				Gamma-crystallin M2	F:structural constituent of eye lens
Channel catfish	GU588835	Q71N41				Guanidinoacetate N-methyltransferase	P:spermatogenesis; P:regulation of multicellular organism growth; P:organ morphogenesis; P:creatine biosynthetic process; F:guanidinoacetate N-methyltransferase activity
Channel catfish	GU588836	P35249				Replication factor C subunit 4	C:Elg1 RFC-like complex; F:DNA clamp loader activity; P:leading strand elongation; F:ATP binding; P:mismatch repair; P:sister chromatid cohesion; C:Ctf18 RFC-like complex; C:DNA replication factor C complex
Channel catfish	GU588837	P56393				Cytochrome c oxidase subunit 7B, mitochondrial	C:membrane; C:mitochondrion; F:cytochrome-c oxidase activity
Channel catfish	GU588838	Q803Y4				Ubiquitin-fold modifier 1	C:cytoplasm; P:ubiquitin cycle; C:nucleus; F:protein binding
Channel catfish	GU588839	Q9GTX8				Triosephosphate isomerase	C:cytoplasm; P:gluconeogenesis; P:fatty acid biosynthetic process; F:triose-phosphate isomerase activity; P:pentose-phosphate shunt; P:glycolysis
Channel catfish	GU588840	Q02367				NADH dehydrogenase (ubiquinone) 1 beta subcomplex subunit 6	P:mitochondrial electron transport, NADH to ubiquinone; F:NADH dehydrogenase (ubiquinone) activity; C:mitochondrial respiratory chain complex I
Channel catfish	GU588841	P02721				ATP synthase-coupling factor 6, mitochondrial	F:hydrogen ion transporting ATP synthase activity, rotational mechanism; C:mitochondrial inner membrane; P:ATP synthesis coupled proton transport; C:proton-transporting ATP synthase complex, coupling factor F(o); F:proton-transporting ATPase activity, rotational mechanism
Channel catfish	GU588842	P02639				Protein S100-A1	C:sarcoplasmic reticulum; C:protein complex; P:intracellular signaling cascade; F:S100 beta binding; F:ATPase binding; F:S100 alpha binding; F:calcium ion binding; P:regulation of heart contraction; F:protein homodimerization activity
Channel catfish	GU588843	P30711				Glutathione S-transferase theta-1	F:glutathione transferase activity
Channel catfish	GU588844	Q6IQM2				Cytochrome c	F:electron carrier activity; F:iron ion binding; C:mitochondrial matrix; F:heme binding; P:electron transport; P:transport; C:mitochondrial respiratory chain
Channel catfish	GU588845	Q6NWE0				Ester hydrolase C11orf54 homolog	F:hydrolase activity; P:zinc ion transport; C:nucleus; F:zinc ion binding
Channel catfish	GU588846	Q90YQ6				40S ribosomal protein S17	F:structural constituent of ribosome; F:RNA binding; C:cytosolic small ribosomal subunit; P:translation
Channel catfish	GU588847	P34743				Protein BTG1	P:cell migration; P:response to oxidative stress; F:transcription cofactor activity; F:kinase binding; P:negative regulation of cell growth; P:regulation of apoptosis; P:positive regulation of angiogenesis; P:regulation of transcription; P:spermatid development; P:negative regulation of cell proliferation; P:positive regulation of myoblast differentiation; P:positive regulation of endothelial cel…
Channel catfish	GU588848	Q6DH26				Mediator of RNA polymerase II transcription subunit 31	C:mediator complex; F:RNA polymerase II transcription mediator activity; P:regulation of transcription, DNA-dependent
Channel catfish	GU588849	P70195				Proteasome subunit beta type-7	C:proteasome core complex; F:threonine-type endopeptidase activity; P:ubiquitin-dependent protein catabolic process; C:nucleus
Channel catfish	GU588850	Q7T3N1				60S ribosomal protein L15	C:ribosome; F:structural constituent of ribosome; P:translation
Channel catfish	GU588851	P07552				Ubiquinol-cytochrome c reductase, 6.4kDa subunit
Channel catfish	GU588852	Q6PBU0	FI892743	Contig1578	21	Protein FAM136A	F:protein binding; C:mitochondrion
Channel catfish	GU588853	Q6DGP4				NEDD4 family-interacting protein 1-like	C:Golgi membrane; F:signal transducer activity; F:protein binding; P:positive regulation of I-kappaB kinase/NF-kappaB cascade; C:membrane attack complex
Channel catfish	GU588854	Q90YV8				60S ribosomal protein L10a	C:ribosome; F:structural constituent of ribosome; P:translation; P:anatomical structure morphogenesis
Channel catfish	GU588855	Q6IQ86				Probable protein BRICK1	C:cytoskeleton; F:protein binding; C:cytoplasm
Channel catfish	GU588856	Q66X52				Hepatitis B virus X-interacting protein homolog	P:viral genome replication; F:protein binding; P:anti-apoptosis; P:negative regulation of caspase activity; C:cytosol; P:response to virus
Channel catfish	GU588857	Q6VEU3				RNA-binding protein PNO1	C:nucleolus; F:RNA binding
Channel catfish	GU588858	Q6PDV7				60S ribosomal protein L10	C:ribosome; F:structural constituent of ribosome; P:translation; C:endoplasmic reticulum
Channel catfish	GU588859	Q9JK95				p53 apoptosis effector related to PMP-22	C:extracellular space; C:integral to plasma membrane; P:induction of apoptosis; C:Golgi apparatus; C:mitochondrion
Channel catfish	GU588860	Q6DRC4				Eukaryotic translation initiation factor 3 subunit G	F:translation initiation factor activity; F:nucleotide binding
Channel catfish	GU588861	P97429				Annexin A4	C:cytoplasm; F:phospholipase inhibitor activity; F:calcium ion binding; P:signal transduction; P:anti-apoptosis; F:calcium-dependent phospholipid binding
Channel catfish	GU588862	Q6IQU4				Protein CWC15 homolog	C:spliceosome; F:RNA binding; P:nuclear mRNA splicing, via spliceosome
Channel catfish	GU588863	P30050				60S ribosomal protein L12	C:nucleolus; P:nematode larval development; C:ribosome; F:structural constituent of ribosome; F:RNA binding; F:protein binding; P:positive regulation of growth rate; P:reproduction; P:embryonic development ending in birth or egg hatching; P:translation
Channel catfish	GU588864	O95433				Activator of 90 kDa heat shock protein ATPase homolog 1	P:protein folding; C:endoplasmic reticulum; P:response to stress; F:chaperone binding; F:ATPase activator activity; F:chaperone activator activity
Channel catfish	GU588865	Q9I8U0				Cytochrome c oxidase subunit 4 isoform 1, mitochondrial	F:protein binding; C:mitochondrial respiratory chain complex IV; P:electron transport; F:cytochrome-c oxidase activity
Channel catfish	GU588866	Q92051				Carbonic anhydrase	C:cytoplasm; P:establishment of localization; P:one-carbon compound metabolic process; F:zinc ion binding; F:carbonate dehydratase activity
Channel catfish	GU588867	Q9N287				DnaJ homolog subfamily C member 12	F:unfolded protein binding; F:molecular_function; P:protein folding; P:biological_process; F:heat shock protein binding; C:cellular_component
Channel catfish	GU588868	Q5RDV0				DNA replication complex GINS protein PSF3
Channel catfish	GU588869	A3KP48				UPF0389 protein FAM162B	C:integral to membrane
Channel catfish	GU588870	Q16774				Guanylate kinase	F:guanylate kinase activity; P:GTP biosynthetic process; F:ATP binding
Channel catfish	GU588871	Q6PC29	DX084201	Contig0661		14-3-3 protein gamma-1	F:protein kinase C binding; P:regulation of neuron differentiation; P:regulation of synaptic plasticity; P:negative regulation of protein kinase activity; P:protein targeting; F:protein kinase C inhibitor activity; F:insulin-like growth factor receptor binding; P:regulation of signal transduction; F:protein domain specific binding; C:cytoplasm
Channel catfish	GU588872	Q9WV85				Nucleoside diphosphate kinase 3	P:mammary gland development; P:lactation; F:nucleoside diphosphate kinase activity; P:CTP biosynthetic process; F:gamma-tubulin binding; C:microsome; F:GTP binding; P:nucleoside diphosphate phosphorylation; C:centrosome; P:induction of apoptosis; P:GTP biosynthetic process; F:magnesium ion binding; P:UTP biosynthetic process; P:positive regulation of epithelial cell proliferation; F:deoxyribonucl…
Channel catfish	GU588873	B9ENE7				Protein mago nashi homolog	P:RNA splicing; P:female gamete generation; P:sex determination; C:spliceosome; F:RNA binding; F:protein binding; P:nuclear-transcribed mRNA catabolic process, nonsense-mediated decay; P:mRNA transport; P:mRNA processing
Channel catfish	GU588899	Q24800				Severin	P:regulation of cell adhesion; C:protein complex; P:apoptosis; F:calcium ion binding; P:barbed-end actin filament capping; P:response to ethanol; C:extracellular space; P:actin filament severing; F:actin binding; P:response to folic acid; P:aging; C:perinuclear region of cytoplasm; P:response to cadmium ion; P:phosphoinositide-mediated signaling; P:oligodendrocyte development; P:tissue regenerati…
Channel catfish	GU588900	Q0MQD8				NADH dehydrogenase (ubiquinone) 1 beta subcomplex subunit 5, mitochondrial	P:mitochondrial electron transport, NADH to ubiquinone; F:NADH dehydrogenase (ubiquinone) activity; C:mitochondrial respiratory chain complex I
Channel catfish	GU588901	Q5NC57				Protein FAM183A
Channel catfish	GU588902	Q9BVJ7				Dual specificity protein phosphatase 23	C:cytoplasm; F:protein tyrosine phosphatase activity; F:protein tyrosine/serine/threonine phosphatase activity; P:protein amino acid dephosphorylation; C:nucleus
Channel catfish	GU588903	P60843				Eukaryotic initiation factor 4A-I	F:mRNA binding; C:eukaryotic translation initiation factor 4F complex; F:ATP-dependent helicase activity; F:protein binding; F:ATP binding; F:RNA cap binding; F:translation initiation factor activity; P:translation
Channel catfish	GU588904	P47758				Signal recognition particle receptor subunit beta	F:protein binding; C:integral to membrane; C:endoplasmic reticulum; F:nucleotide binding
Channel catfish	GU588905	Q8CEQ0				Cyclin-dependent kinase-like 1	C:cytoplasm; P:protein amino acid phosphorylation; P:regulation of cell cycle; F:ATP binding; C:nucleus; F:cyclin-dependent protein kinase activity
Channel catfish	GU588906	Q08BM0				RNA (guanine-9-)-methyltransferase domain-containing protein 3	F:methyltransferase activity
Channel catfish	GU588907	P54922				(Protein ADP-ribosylarginine) hydrolase	F:ADP-ribosylarginine hydrolase activity; P:protein modification process
Channel catfish	GU588908	Q3T0J3				39S ribosomal protein L16, mitochondrial	C:mitochondrial large ribosomal subunit; F:structural constituent of ribosome; P:translation
Channel catfish	GU588909	A5PLE7				G-protein coupled receptor 183-A	P:G-protein coupled receptor protein signaling pathway; P:immune response; F:rhodopsin-like receptor activity; C:integral to plasma membrane
Channel catfish	GU588910	Q8AXR3				C-type natriuretic peptide 1	C:extracellular region; F:hormone activity; P:regulation of blood vessel size
Channel catfish	GU588911	Q3ZCB2				Placenta-specific gene 8 protein	P:keratinization; F:molecular_function; C:cytoplasm; P:biological_process
Channel catfish	GU588912	Q5HZP1				Ribonuclease H2 subunit B	C:nucleus
Channel catfish	GU588913	O95755				Ras-related protein Rab-36	F:guanyl nucleotide binding; C:early endosome; C:Golgi apparatus; C:ruffle; C:membrane; P:endocytosis; F:GTPase activity
Channel catfish	GU588914	Q3UA16				Kinetochore protein Spc25	P:cell cycle; P:cell division; C:chromosome, centromeric region; F:protein binding; P:mitosis; C:nucleus
Channel catfish	GU588915	B7ZTW1				Eukaryotic initiation factor 4A-III	F:nucleic acid binding; F:ATP binding; F:ATP-dependent helicase activity
Channel catfish	GU588916	Q6IQU6				Ribosome production factor 1	C:nucleolus; P:rRNA processing; F:rRNA binding
Channel catfish	GU588917	Q7SXF6				Cysteine-rich with EGF-like domain protein 2	F:calcium ion binding
Channel catfish	GU588918	Q5I0J5				MIT domain-containing protein 1	P:protein transport; C:late endosome membrane
Channel catfish	GU588919	Q8JZU6				PX domain-containing protein C6orf145 homolog	F:phosphoinositide binding; F:protein binding; P:cell communication
Channel catfish	GU588920	Q6P6B7				Ankyrin repeat domain-containing protein 16	P:cellular component organization; F:protein binding; C:cell part
Channel catfish	GU588921	P47224				Guanine nucleotide exchange factor MSS4	F:guanyl-nucleotide exchange factor activity; F:zinc ion binding; P:transport; P:membrane fusion
Channel catfish	GU588922	Q9CQ02				COMM domain-containing protein 4	F:protein binding; C:cytoplasm
Channel catfish	GU588923	Q1LZF3				UPF0449 protein C19orf25 homolog	F:protein binding
Channel catfish	GU588924	Q66I61				UPF0428 protein CXorf56 homolog	F:protein binding
Channel catfish	GU588925	Q6DI06				Mitochondrial import inner membrane translocase subunit Tim10	F:zinc ion binding; P:zinc ion transport; F:P-P-bond-hydrolysis-driven protein transmembrane transporter activity; C:mitochondrial inner membrane presequence translocase complex; P:protein import into mitochondrial inner membrane; C:mitochondrial intermembrane space protein transporter complex; C:membrane attack complex; P:intracellular protein transmembrane transport; P:sensory perception of sou…
Channel catfish	GU588926	Q96BS2				Tescalcin	C:cytoplasm; C:lamellipodium; C:ruffle; C:nucleus; F:calcium ion binding; F:protein binding; F:magnesium ion binding; F:phosphatase inhibitor activity
Channel catfish	GU588927	Q5RF33				Down syndrome critical region protein 3 homolog	C:retromer complex; C:nucleus; P:vacuolar transport
Channel catfish	GU588928	Q96IW7				Vesicle-trafficking protein SEC22a	C:endoplasmic reticulum membrane; C:integral to membrane; P:ER to Golgi vesicle-mediated transport; P:protein transport; F:transporter activity
Channel catfish	GU588929	P11183				Glycine cleavage system H protein, mitochondrial	F:aminomethyltransferase activity; F:lipoic acid binding; C:glycine cleavage complex; C:mitochondrion; P:glycine decarboxylation via glycine cleavage system
Channel catfish	GU588930	Q8VDP6				CDP-diacylglycerol--inositol 3-phosphatidyltransferase	F:phosphatidylinositol transporter activity; P:CDP-diacylglycerol metabolic process; C:mitochondrion; F:manganese ion binding; F:alcohol binding; P:phosphatidylinositol biosynthetic process; C:intracellular organelle part; C:membrane part; C:organelle membrane; F:diacylglycerol binding; C:endomembrane system; F:CDP-diacylglycerol-inositol 3-phosphatidyltransferase activity; F:sugar binding; C:Gol…
Channel catfish	GU588931	P56539				Caveolin-3	F:regulator of G-protein signaling activity; C:Golgi membrane; C:neuromuscular junction; F:protein C-terminus binding; P:regulation of heart contraction; C:dystrophin-associated glycoprotein complex; P:negative regulation of MAPKKK cascade; P:regulation of calcium ion transport via voltage-gated calcium channel activity; C:membrane fraction; P:elevation of cytosolic calcium ion concentration; P:n…
Channel catfish	GU588932	Q6NXD2				Charged multivesicular body protein 2b	P:protein transport; C:cytoplasm; F:protein binding
Channel catfish	GU588933	Q96AT9				Ribulose-phosphate 3-epimerase	F:ribulose-phosphate 3-epimerase activity; F:protein binding; P:pentose-phosphate shunt; C:cytosol
Channel catfish	GU588934	Q8N1S5				Zinc transporter ZIP11	C:integral to membrane; F:metal ion transmembrane transporter activity; P:zinc ion transport; F:zinc ion binding
Channel catfish	GU588935	Q4V7N3	DX102359	Contig0355	17	Serine/threonine/tyrosine-interacting protein A	P:protein amino acid dephosphorylation; F:protein tyrosine/serine/threonine phosphatase activity
Channel catfish	GU588936	O14893	FI895545	Contig1058		Survival of motor neuron protein-interacting protein 1	P:positive regulation of JUN kinase activity; F:protein binding; F:zinc ion binding; P:somitogenesis; P:regulation of transcription, DNA-dependent; P:hippocampus development; P:neural crest cell migration; P:cell proliferation in forebrain; C:cytoplasm; F:RNA splicing factor activity, transesterification mechanism; P:spliceosome assembly; C:spliceosome; P:intracellular signaling cascade; F:sequen…
Channel catfish	GU588937	Q0P448				Protein DPCD	F:molecular_function; P:biological_process
Channel catfish	GU588938	Q32QL6				Phospholipid hydroperoxide glutathione peroxidase, mitochondrial	C:cytosol; P:phospholipid metabolic process; P:hydrogen peroxide catabolic process; C:soluble fraction; C:mitochondrial inner membrane; F:glutathione peroxidase activity; P:spermatogenesis; P:glutathione metabolic process; P:establishment or maintenance of chromatin architecture; F:glutathione binding; P:multicellular organismal development; C:nuclear envelope; F:selenium binding; P:regulation of…
Channel catfish	GU588939	Q3T061				Cytochrome c oxidase subunit 7A-related protein, mitochondrial	C:integral to membrane; C:mitochondrion; F:cytochrome-c oxidase activity
Channel catfish	GU588940	P60899				DNA-directed RNA polymerase II subunit RPB9	F:DNA-directed RNA polymerase activity; F:transcription regulator activity; P:transcription-coupled nucleotide-excision repair; F:zinc ion binding; P:regulation of transcription; C:DNA-directed RNA polymerase II, core complex; F:DNA binding; P:response to drug; P:transcription from RNA polymerase II promoter
Channel catfish	GU588941	P35034				Trypsin	C:extracellular space; F:serine-type endopeptidase activity; P:protein metabolic process; P:response to nutrient; F:protein binding; P:response to caffeine; P:response to nicotine; P:digestion
Channel catfish	GU588942	P80405				5-formyltetrahydrofolate cyclo-ligase	F:5-formyltetrahydrofolate cyclo-ligase activity; F:folic acid binding; F:ATP binding; F:magnesium ion binding; P:formate metabolic process; P:folic acid and derivative biosynthetic process; C:cytosol
Channel catfish	GU588943	Q9NP73				UDP-N-acetylglucosamine transferase subunit ALG13 homolog	F:transferase activity, transferring hexosyl groups; P:primary metabolic process
Channel catfish	GU588944	Q9CQA6				Coiled-coil-helix-coiled-coil-helix domain-containing protein 1	F:molecular_function; P:biological_process; C:nucleus; C:cellular_component
Channel catfish	GU588945	Q6IR76				Transmembrane protein 19	C:integral to membrane
Channel catfish	GU588946	Q9PSX7				Rho-related GTP-binding protein RhoC	C:cytoskeleton; F:signal transducer activity; F:GTP binding; P:negative regulation of neuron differentiation; P:positive regulation of actin filament polymerization; P:positive regulation of I-kappaB kinase/NF-kappaB cascade; P:negative regulation of calcium ion transport via voltage-gated calcium channel activity; P:cell-matrix adhesion; P:positive regulation of translation; P:regulation of dend…
Channel catfish	GU588947	Q9Y5N5				N(6)-adenine-specific DNA methyltransferase 1	F:nucleic acid binding; P:methylation; F:methyltransferase activity; C:intracellular part
Channel catfish	GU588948	Q6P5M2				WD repeat-containing protein 61	F:molecular_function; P:biological_process
Channel catfish	GU588949	P82013				Voltage-dependent anion-selective channel protein 2	P:anion transport; C:mitochondrial inner membrane; F:voltage-gated anion channel activity; F:protein binding; C:integral to membrane; C:mitochondrial outer membrane
Channel catfish	GU588950	Q9D504				Ankyrin repeat domain-containing protein 7
Channel catfish	GU588951	Q9CWY4				Gem-associated protein 7	C:cytoplasm; F:protein binding; C:nuclear body; P:spliceosomal snRNP biogenesis
Channel catfish	GU588952	A6NNX1				RIIa domain-containing protein C1orf230	F:cAMP-dependent protein kinase regulator activity; P:signal transduction
Channel catfish	GU588953	P61458				Pterin-4-alpha-carbinolamine dehydratase	P:protein heterooligomerization; P:tetrahydrobiopterin biosynthetic process; P:regulation of protein homodimerization activity; F:identical protein binding; F:4-alpha-hydroxytetrahydrobiopterin dehydratase activity; P:protein homotetramerization; F:transcription coactivator activity; F:phenylalanine 4-monooxygenase activity; C:cytoplasm; C:nucleus; P:positive regulation of transcription
Channel catfish	GU588954	Q95PU1				Tropomyosin
Channel catfish	GU588955	Q24799				Myophilin	P:muscle organ development
Channel catfish	GU588956	Q8R034				Anaphase-promoting complex subunit 13
Channel catfish	GU588957	Q6PBT8				Putative heparin-binding growth factor 1	P:lung development; P:angiogenesis; C:nucleolus; P:protein kinase cascade; P:hemopoiesis; P:positive regulation of epithelial cell proliferation; P:induction of an organ; C:extracellular space; P:nervous system development; P:positive regulation of cell adhesion; F:heparin binding; C:proteinaceous extracellular matrix; C:cytoplasm; F:growth factor activity
Channel catfish	GU588958	Q27655				Enolase	P:negative regulation of cell growth; C:phosphopyruvate hydratase complex; P:negative regulation of transcription from RNA polymerase II promoter; F:transcription corepressor activity; F:transcription factor activity; F:magnesium ion binding; P:glycolysis; F:plasminogen activator activity; F:phosphopyruvate hydratase activity; C:nucleus; C:plasma membrane
Channel catfish	GU588959	Q800I7				C-type natriuretic peptide 4	F:hormone activity; P:regulation of blood vessel size; C:extracellular region
Channel catfish	GU588960	Q9D819				Inorganic pyrophosphatase	F:inorganic diphosphatase activity; C:cytoplasm; P:phosphate metabolic process; F:magnesium ion binding
Channel catfish	GU588961	Q9C005				Protein dpy-30 homolog	F:identical protein binding; P:nematode larval development; P:regulation of multicellular organism growth; P:dosage compensation, by hypoactivation of X chromosome; P:positive regulation of locomotion; P:positive regulation of growth rate; P:embryonic development ending in birth or egg hatching; C:nucleus; P:tail tip morphogenesis
Channel catfish	GU588962	Q99K70				Ras-related GTP-binding protein C	C:cytoplasm; P:RNA splicing; P:apoptosis; F:GTP binding; P:cell growth; P:transcription; F:magnesium ion binding; C:nucleus; F:protein heterodimerization activity; P:small GTPase mediated signal transduction; F:GDP binding; F:GTPase activity
Channel catfish	GU588963	Q9CQ69				Cytochrome b-c1 complex subunit 8	C:mitochondrial inner membrane
Channel catfish	GU588964	Q5BJJ6				Methionine adenosyltransferase 2 subunit beta	P:S-adenosylmethionine biosynthetic process; F:protein binding; C:methionine adenosyltransferase complex; F:methionine adenosyltransferase regulator activity; C:nucleus; F:dTDP-4-dehydrorhamnose reductase activity
Channel catfish	GU588965	Q8CAT8				F-box only protein 48
Channel catfish	GU588966	Q5JS54				Proteasome assembly chaperone 4
Channel catfish	GU588967	Q641M3				Transmembrane protein 18	C:membrane attack complex
Channel catfish	GU588968	P49962				Signal recognition particle 9 kDa protein	C:signal recognition particle, endoplasmic reticulum targeting; C:signal recognition particle receptor complex; P:negative regulation of translational elongation; F:7S RNA binding; F:protein binding; P:SRP-dependent cotranslational protein targeting to membrane; F:signal recognition particle binding
Channel catfish	GU588969	Q9HAB8				Phosphopantothenate--cysteine ligase	C:cytoplasm; C:nucleus
Channel catfish	GU588970	Q9P2T1				GMP reductase 2	P:response to cold; F:GMP reductase activity; F:potassium ion binding; P:GMP catabolic process; P:monocyte differentiation
Channel catfish	GU588971	Q6VTH5				Radial spoke head 1 homolog	C:cytoplasm; P:spermatogenesis; P:cell differentiation; C:flagellum; C:cilium; F:actin binding; P:meiosis; P:multicellular organismal development; C:nucleus
Channel catfish	GU588972	Q6P823				Histone H3.3	C:nucleosome; F:DNA binding; P:nucleosome assembly; F:protein binding; C:Barr body
Channel catfish	GU588973	Q5ZIT5				Ras-related protein Rab-10	F:GTP binding; C:Golgi apparatus; C:plasma membrane; F:ATP binding; P:intracellular protein transport; F:transcription factor binding; P:small GTPase mediated signal transduction; P:regulation of transcription, DNA-dependent
Channel catfish	GU588974	Q5ZLY2				Hydroxyacylglutathione hydrolase-like protein	P:carbohydrate metabolic process; P:glutathione metabolic process; F:hydroxyacylglutathione hydrolase activity; P:spermatogenesis; F:zinc ion binding
Channel catfish	GU588975	Q12983				BCL2/adenovirus E1B 19 kDa protein-interacting protein 3	C:nucleoplasm; P:DNA fragmentation involved in apoptosis; P:negative regulation of survival gene product expression; P:negative regulation of membrane potential; P:defense response to virus; P:neuron apoptosis; F:protein heterodimerization activity; C:dendrite; F:lamin binding; C:nuclear envelope; P:response to hypoxia; P:induction of apoptosis; P:chromatin remodeling; F:protein homodimerization …
Channel catfish	GU588976	Q6P0S3				Transmembrane protein 45B	C:extracellular space; C:membrane attack complex
Channel catfish	GU588977	Q6CFS7				60S ribosomal protein L44	P:response to cycloheximide; C:ribosome; F:structural constituent of ribosome; P:translation; P:response to antibiotic
Channel catfish	GU588978	Q5I085	FI858487	Contig0371	23	Serine/threonine-protein phosphatase PP1-beta catalytic subunit	P:chromatin modification; P:protein amino acid dephosphorylation; P:mesoderm development; P:meiosis; P:negative regulation of JNK cascade; F:manganese ion binding; P:instar larval development; P:imaginal disc-derived wing morphogenesis; P:cell division; P:cell adhesion; P:ovarian ring canal formation; F:protein binding; P:mitosis; C:protein phosphatase type 1 complex; P:muscle attachment; F:myosi…
Channel catfish	GU588979	Q9HAN9				Nicotinamide mononucleotide adenylyltransferase 1	F:nicotinamide-nucleotide adenylyltransferase activity; P:pyridine nucleotide biosynthetic process; F:protein binding; C:nucleus
Channel catfish	GU588980	Q6DHK1				Apolipoprotein A-I-binding protein	P:negative regulation of signal transduction; C:extracellular region; C:signal recognition particle, endoplasmic reticulum targeting; F:protein binding
Channel catfish	GU588981	Q63ZU0				Adenosine deaminase	P:nucleotide metabolic process; P:purine nucleotide metabolic process; F:adenosine deaminase activity; C:cytoplasm; F:deaminase activity; F:hydrolase activity; P:immune response; P:purine ribonucleoside monophosphate biosynthetic process
Channel catfish	GU588982	Q5ZI57				Trafficking protein particle complex subunit 3	C:Golgi membrane; P:ER to Golgi vesicle-mediated transport; C:cytosol; C:endoplasmic reticulum
Channel catfish	GU588983	Q9IA76				60S ribosomal protein L31	F:structural constituent of ribosome; F:RNA binding; F:protein binding; C:cytosolic large ribosomal subunit; P:translation
Channel catfish	GU588984	Q5RCE3				Protein pelota homolog	F:protein binding
Channel catfish	GU588985	P91791				Peptidyl-prolyl cis-trans isomerase	C:extracellular space; P:protein folding; C:membrane fraction; F:FK506 binding; C:mitochondrial matrix; F:peptide binding; F:peptidyl-prolyl cis-trans isomerase activity
Channel catfish	GU588986	Q5XH09				Carboxymethylenebutenolidase homolog	F:hydrolase activity
Channel catfish	GU588987	Q503X2				39S ribosomal protein L4, mitochondrial	C:ribosome; F:structural constituent of ribosome; P:translation; C:mitochondrion
Channel catfish	GU588988	Q6GMK6				Tetraspanin-9	C:integral to plasma membrane; C:membrane fraction
Channel catfish	GU588989	Q9I9C3				Sodium/potassium-transporting ATPase subunit beta-233	F:sodium:potassium-exchanging ATPase activity; C:sodium:potassium-exchanging ATPase complex; F:potassium ion binding; F:sodium ion binding; P:potassium ion transport; P:sodium ion transport
Channel catfish	GU588990	O73817				Proteasome subunit beta type-3	C:proteasome core complex; F:protein binding; P:ubiquitin-dependent protein catabolic process; F:threonine-type endopeptidase activity; C:nucleus
Channel catfish	GU588991	Q8R323				Replication factor C subunit 3	F:DNA clamp loader activity; C:DNA replication factor C complex; F:protein binding; F:ATP binding; P:DNA synthesis during DNA repair; C:nucleus; P:DNA strand elongation during DNA replication
Channel catfish	GU588992	Q5R7L9				Transcription initiation factor TFIID subunit 7	P:estrogen receptor signaling pathway; P:regulation of transcription, DNA-dependent; F:general RNA polymerase II transcription factor activity; F:transcription coactivator activity; C:transcription factor TFIID complex; P:transcription from RNA polymerase II promoter
Channel catfish	GU588993	P62317				Small nuclear ribonucleoprotein Sm D2	C:small nuclear ribonucleoprotein complex; P:embryonic development ending in birth or egg hatching; C:small nucleolar ribonucleoprotein complex; P:mitotic spindle organization; P:growth; P:spliceosome assembly; P:reproduction; P:nematode larval development; C:spliceosome; F:protein binding; P:locomotion; F:RNA splicing factor activity, transesterification mechanism
Channel catfish	GU588994	P0C089				Protein-tyrosine phosphatase mitochondrial 1	P:phosphatidylinositol metabolic process; P:dephosphorylation; F:phosphoprotein phosphatase activity; F:phosphatidylinositol-4,5-bisphosphate 5-phosphatase activity; C:membrane; C:mitochondrion
Channel catfish	GU588995	Q5XIT1	FI898607	Contig2747		Microtubule-associated protein RP/EB family member 3	P:negative regulation of microtubule polymerization; F:small GTPase regulator activity; F:microtubule plus-end binding; C:microtubule; C:midbody; P:cell division; P:positive regulation of gene-specific transcription; P:mitosis; C:spindle; C:cortical microtubule cytoskeleton
Channel catfish	GU588996	Q5XJ97				Nuclear nucleic acid-binding protein C1D	C:cytoplasm; P:apoptosis; F:DNA binding; F:RNA binding; P:rRNA processing; C:exosome (RNase complex); C:nucleus; P:regulation of transcription, DNA-dependent
Channel catfish	GU588997	Q1RMP7				Peptidyl-prolyl cis-trans isomerase-like 6	P:RNA splicing; C:nucleoplasm; F:cyclosporin A binding
Channel catfish	GU588998	Q5E9K0				Proteasome subunit beta type-2	C:proteasome core complex; F:threonine-type endopeptidase activity; P:ubiquitin-dependent protein catabolic process; C:nucleus
Channel catfish	GU588999	P54227				Stathmin	C:cytoplasm; P:mitotic spindle organization; P:cell differentiation; P:microtubule depolymerization; F:signal transducer activity; P:intracellular signaling cascade; P:nervous system development; F:tubulin binding; C:microtubule
Channel catfish	GU589000	A3KPL7				Transmembrane protein 170A	C:membrane attack complex
Channel catfish	GU589001	Q568N3				Transmembrane protein C3orf1 homolog	C:mitochondrial inner membrane; C:membrane attack complex; F:protein transporter activity; P:protein transport
Channel catfish	GU589002	Q66I84	FI864638	Contig2779	27	Sister chromatid cohesion protein DCC1	P:cell cycle; C:nucleus; F:DNA binding; P:DNA replication
Channel catfish	GU589003	Q5RF84				Ubiquitin-conjugating enzyme E2 G2	P:postreplication repair; C:cytosol; P:ER-associated protein catabolic process; P:chromatin assembly or disassembly; P:regulation of protein metabolic process; F:ubiquitin-protein ligase activity; F:protein binding; P:ubiquitin cycle; P:signal transduction; C:UBC13-MMS2 complex; P:defense response to fungus; C:endoplasmic reticulum
Channel catfish	GU589004	P30536				Translocator protein	F:benzodiazepine receptor activity; P:heme biosynthetic process; P:apoptosis; P:regulation of cholesterol transport; C:integral to membrane; P:anion transport; P:protein targeting to mitochondrion; C:mitochondrial outer membrane; F:cholesterol binding; P:steroid metabolic process; P:cell proliferation
Channel catfish	GU589005	A9JSD6				Colipase	F:enzyme activator activity; P:digestion; C:soluble fraction; P:lipid catabolic process; C:extracellular region
Channel catfish	GU589006	Q502H1				UPF0366 protein C11orf67 homolog	P:biological_process; C:cellular_component
Channel catfish	GU589007	Q5R7P1				Anterior gradient protein 2 homolog	C:extracellular space
Channel catfish	GU589008	Q9D1H6				NADH dehydrogenase (ubiquinone) 1 alpha subcomplex assembly factor 4
Channel catfish	GU589009	Q5ZML7				Lysosomal-associated transmembrane protein 4A	C:integral to membrane; C:Golgi apparatus; P:transport
Channel catfish	GU589010	Q5I0D1				Glyoxalase domain-containing protein 4	C:mitochondrion
Channel catfish	GU589011	Q4AEI2				Glutathione peroxidase 1	P:release of cytochrome c from mitochondria; F:proteasome inhibitor activity; P:regulation of mammary gland epithelial cell proliferation; P:response to reactive oxygen species; P:negative regulation of caspase activity; P:UV protection; F:peroxidase activity; P:glutathione metabolic process; P:anti-apoptosis; P:regulation of gene expression, epigenetic; P:heart contraction; F:glutathione binding…
Channel catfish	GU589012	Q9D6R2				Isocitrate dehydrogenase (NAD) subunit alpha, mitochondrial	P:carbohydrate metabolic process; F:manganese ion binding; F:magnesium ion binding; P:tricarboxylic acid cycle; F:isocitrate dehydrogenase (NAD+) activity; C:mitochondrion
Channel catfish	GU589013	Q3MHX1				COMM domain-containing protein 7	P:negative regulation of NF-kappaB transcription factor activity; F:NF-kappaB binding; P:tumor necrosis factor-mediated signaling pathway; P:negative regulation of transcription
Channel catfish	GU589014	Q02373				NADH dehydrogenase (ubiquinone) 1 beta subcomplex subunit 10	P:mitochondrial electron transport, NADH to ubiquinone; F:NADH dehydrogenase (ubiquinone) activity; F:protein binding; C:mitochondrial respiratory chain complex I
Channel catfish	GU589015	Q8AXV0				Endophilin-A2	P:central nervous system development; F:lipid binding; F:protein binding; C:early endosome membrane; P:signal transduction; P:endocytosis
Channel catfish	GU589016	Q8MUR4				60S ribosomal protein L13a	F:structural constituent of ribosome; C:large ribosomal subunit
Channel catfish	GU589017	Q6PBV6				H/ACA ribonucleoprotein complex subunit 2-like protein	F:snoRNA binding; P:rRNA pseudouridine synthesis; C:small nucleolar ribonucleoprotein complex; F:rRNA pseudouridylation guide activity
Channel catfish	GU589018	Q08DH8				DNA repair protein XRCC3	F:binding; P:DNA recombination; P:DNA repair
Channel catfish	GU589019	P98139				Coagulation factor VII	F:serine-type endopeptidase activity
Channel catfish	GU589020	Q5RKQ0				Pre-mRNA-splicing factor SPF27	C:spliceosome; F:RNA splicing factor activity, transesterification mechanism; P:RNA splicing; F:protein binding
Channel catfish	GU589021	P28024				Proteasome subunit beta type-4 (Fragment)	C:proteasome core complex; F:threonine-type endopeptidase activity; P:ubiquitin-dependent protein catabolic process; C:nucleus
Channel catfish	GU589022	Q0D289				Uncharacterized protein C16orf52 homolog	F:molecular_function; C:cellular_component
Channel catfish	GU589047	P23709				NADH dehydrogenase (ubiquinone) iron-sulfur protein 3, mitochondrial	P:transport; P:induction of apoptosis; P:oxygen and reactive oxygen species metabolic process; F:NADH dehydrogenase (ubiquinone) activity; C:mitochondrial respiratory chain complex I; P:negative regulation of cell growth; P:mitochondrial electron transport, NADH to ubiquinone; P:electron transport
Channel catfish	GU589048	P41540				Protachykinin-1	P:response to pain; C:cell soma; P:inflammatory response; C:axon; P:elevation of cytosolic calcium ion concentration; C:extracellular region; P:sensory perception of pain; P:cell communication
Channel catfish	GU589049	Q0P436				Transmembrane protein 14C	C:mitochondrion; C:integral to membrane
Channel catfish	GU589050	Q567I9	FI897054	Contig1705		Cytochrome b5 domain-containing protein 1	P:heme biosynthetic process; P:cellular iron ion homeostasis; F:iron ion binding; F:heme binding; P:iron ion transport
Channel catfish	GU589051	P13804				Electron transfer flavoprotein subunit alpha, mitochondrial	F:electron carrier activity; C:mitochondrial matrix; P:electron transport; P:transport; F:FAD binding
Channel catfish	GU589052	Q3T0K1				Calumenin	C:endoplasmic reticulum; C:Golgi apparatus; F:calcium ion binding
Channel catfish	GU589053	Q8QZY6				Tetraspanin-14	C:intracellular; C:integral to membrane
Channel catfish	GU589054	P49947				Ferritin, middle subunit	P:cellular iron ion homeostasis; F:ferric iron binding; F:ferroxidase activity; P:iron ion transport
Channel catfish	GU589055	Q9NQP4				Prefoldin subunit 4	F:tubulin binding; C:prefoldin complex; ; F:unfolded protein binding; F:chaperone binding
Channel catfish	GU589056	Q3B7H2				MMP37-like protein, mitochondrial	P:intracellular protein transmembrane transport; P:protein import into mitochondrial matrix; C:extrinsic to mitochondrial inner membrane
Channel catfish	GU589057	Q95212				Tumor protein D52	C:early endosome; P:secretion; P:anatomical structure morphogenesis; P:G2/M transition of mitotic cell cycle; F:calcium ion binding; F:protein heterodimerization activity; C:endoplasmic reticulum; F:protein homodimerization activity; C:perinuclear region of cytoplasm; P:B cell differentiation
Channel catfish	GU589058	O42204				Integral membrane protein 2B	P:induction of apoptosis; C:membrane fraction; F:protein binding; P:nervous system development; F:ATP binding; C:integral to membrane
Channel catfish	GU589059	P61805				Dolichyl-diphosphooligosaccharide--protein glycosyltransferase subunit DAD1	P:protein amino acid N-linked glycosylation via asparagine; C:integral to membrane; P:anti-apoptosis; C:oligosaccharyltransferase complex; F:dolichyl-diphosphooligosaccharide-protein glycotransferase activity
Channel catfish	GU589060	Q3T046				3-hydroxybutyrate dehydrogenase type 2	F:3-hydroxybutyrate dehydrogenase activity; F:NAD or NADH binding; P:fatty acid beta-oxidation; C:mitochondrion
Channel catfish	GU589061	Q502C1				28S ribosomal protein S24, mitochondrial	C:mitochondrial small ribosomal subunit; C:mitochondrial large ribosomal subunit; F:structural constituent of ribosome; P:translation
Channel catfish	GU589062	Q9GZU7				Carboxy-terminal domain RNA polymerase II polypeptide A small phohatase 1	F:phosphoprotein phosphatase activity; C:nucleus
Channel catfish	GU589063	Q56P03				E2F-associated phosphoprotein	C:intracellular part
Channel catfish	GU589064	Q6DG91				Proteasome assembly chaperone 1	C:integral to plasma membrane; P:proteasome assembly; C:membrane fraction; F:protein binding; C:endoplasmic reticulum
Channel catfish	GU589065	O43715				TP53-regulated inhibitor of apoptosis 1	F:protein binding; F:caspase inhibitor activity; P:anti-apoptosis; P:DNA damage response, signal transduction by p53 class mediator resulting in cell cycle arrest; C:mitochondrion
Channel catfish	GU589066	Q9CQY7				Monocyte to macrophage differentiation protein	F:receptor activity; C:integral to plasma membrane; C:membrane fraction; P:cytolysis; C:late endosome membrane; C:lysosomal membrane
Channel catfish	GU589067	Q5R6X7				Chromobox protein homolog 3	C:polytene chromosome chromocenter; C:condensed chromosome, centromeric region; P:chromatin assembly or disassembly; C:male pronucleus; F:identical protein binding; C:nuclear euchromatin; C:kinetochore; C:female pronucleus; F:protein domain specific binding; C:spindle; C:nuclear centromeric heterochromatin; P:negative regulation of transcription; C:nucleoplasm; F:chromatin binding; C:nuclear inne…
Channel catfish	GU589068	Q00535				Cell division protein kinase 5	C:cytoskeleton; P:axon extension; P:protein amino acid autophosphorylation; P:hippocampus development; P:regulation of cell migration; P:behavioral response to cocaine; P:dendrite morphogenesis; P:synaptic vesicle endocytosis; P:cell-matrix adhesion; C:growth cone; P:cell division; P:serine phosphorylation of STAT3 protein; P:positive regulation of calcium ion-dependent exocytosis; P:Schwann cell…
Channel catfish	GU589069	P62876				DNA-directed RNA polymerases I, II, and III subunit RPABC5	F:DNA-directed RNA polymerase activity; F:heat shock protein binding; F:zinc ion binding; P:regulation of transcription from RNA polymerase I promoter; P:embryonic development ending in birth or egg hatching; P:protein folding; P:transcription from RNA polymerase III promoter; C:DNA-directed RNA polymerase II, core complex; F:DNA binding; F:unfolded protein binding; F:inositol or phosphatidylinos…
Channel catfish	GU589070	P62321				Small nuclear ribonucleoprotein F	C:small nuclear ribonucleoprotein complex; P:transport; F:RNA binding; P:embryonic development ending in birth or egg hatching; C:integral to membrane; F:ATPase activity, coupled to transmembrane movement of substances; C:small nucleolar ribonucleoprotein complex; P:growth; P:reproduction; P:molting cycle, collagen and cuticulin-based cuticle; F:ATP binding; P:nematode larval development; C:splic…
Channel catfish	GU589071	Q3T178				Vacuolar protein sorting-associated protein 28 homolog	P:protein transport; C:cytosol; C:endosome; F:protein binding
Channel catfish	GU589072	Q9JMC3				DnaJ homolog subfamily A member 4	P:protein folding; P:response to unfolded protein; F:low-density lipoprotein receptor binding
Channel catfish	GU589073	Q8CFN2				Cell division control protein 42 homolog	P:nuclear migration; P:response to glucose stimulus; P:macrophage differentiation; P:regulation of exocytosis; P:Rho protein signal transduction; F:GTP-dependent protein binding; C:secretory granule; C:filopodium; P:cell-cell adhesion; F:GTP binding; P:cell division; P:positive regulation of pseudopodium assembly; P:actin filament organization; P:filopodium assembly; P:negative regulation of prot…
Channel catfish	GU589074	P52435				DNA-directed RNA polymerase II subunit RPB11-a	C:DNA-directed RNA polymerase III complex; F:DNA-directed RNA polymerase activity; C:DNA-directed RNA polymerase II, core complex; F:DNA binding; F:protein dimerization activity; P:transcription from RNA polymerase II promoter
Channel catfish	GU589075	Q2TBP7				C-Myc-binding protein	F:protein binding; C:nucleus; C:mitochondrion; P:regulation of transcription, DNA-dependent
Channel catfish	GU589076	Q5PRC0				Cholesterol 25-hydroxylase-like protein	P:cellular iron ion homeostasis; C:membrane attack complex; P:iron ion transport; P:steroid biosynthetic process; P:cholesterol metabolic process; F:iron ion binding; C:endoplasmic reticulum; F:steroid hydroxylase activity
Channel catfish	GU589077	Q6GL74				UPF0468 protein C16orf80 homolog	P:multicellular organismal development
Channel catfish	GU589078	Q9DD65				Lysozyme C	P:cellular component organization; F:hydrolase activity, acting on glycosyl bonds; P:metabolic process
Channel catfish	GU589079	Q504E7				UPF0485 protein C1orf144 homolog	P:biological_process; C:cellular_component
Channel catfish	GU589080	P62155	DX089591	Contig2760	21	Calmodulin	C:cytoplasm; C:plasma membrane; F:N-terminal myristoylation domain binding; F:calcium ion binding; C:spindle; P:G-protein coupled receptor protein signaling pathway; F:myosin binding
Channel catfish	GU589081	P57105				Synaptojanin-2-binding protein	P:transport; C:mitochondrion; C:integral to membrane; C:synapse; P:cellular component organization; C:outer membrane; P:cell communication
Channel catfish	GU589082	Q9PWA1				Regulator of G-protein signaling 20	F:GTPase activator activity; P:negative regulation of signal transduction; C:membrane; F:signal transducer activity; P:regulation of G-protein coupled receptor protein signaling pathway; F:protein binding
Channel catfish	GU589083	Q9Z0S5				Claudin-15	P:cell adhesion; C:cell junction
Channel catfish	GU589084	Q4R7L3				26S protease regulatory subunit 6B	C:cytosol; P:blue light signaling pathway; C:proteasome complex; P:phototropism; P:proteolysis; F:ATP binding; F:ATPase activity; F:protein binding; P:blastocyst development; P:protein catabolic process; C:nucleus; C:plasma membrane
Channel catfish	GU589085	Q62227				Nuclear receptor subfamily 0 group B member 2	C:protein complex; F:DNA binding; P:negative regulation of transcription from RNA polymerase II promoter; F:ligand-dependent nuclear receptor activity; F:transcription corepressor activity; F:protein domain specific binding; F:protein homodimerization activity; P:cholesterol metabolic process; C:nucleus
Channel catfish	GU589086	Q32L19				Meiotic nuclear division protein 1 homolog	P:meiosis; C:nucleus; F:DNA binding; F:protein binding; P:DNA recombination
Channel catfish	GU589087	Q5R9N0	DX084427	Contig0036	18	39S ribosomal protein L35, mitochondrial	C:mitochondrial ribosome
Channel catfish	GU589088	P10716				C-type lectin domain family 4 member F	F:binding; C:membrane
Channel catfish	GU589089	P79724				Homeobox protein Hox-A13b	F:sequence-specific DNA binding; P:multicellular organismal development; F:transcription factor activity; C:nucleus; P:regulation of transcription, DNA-dependent
Channel catfish	GU589090	Q6GR51				Syndecan-2-B	C:integral to membrane; F:cytoskeletal protein binding; C:membrane
Channel catfish	GU589091	P31949				Protein S100-A11	C:cytoplasm; F:S100 beta binding; P:negative regulation of cellular process; C:ruffle; F:calcium-dependent protein binding; C:nucleus; F:protein homodimerization activity
Channel catfish	GU589092	A1A5S3				N-arachidonyl glycine receptor	P:G-protein coupled receptor protein signaling pathway; F:purinergic nucleotide receptor activity, G-protein coupled; C:integral to plasma membrane
Channel catfish	GU589093	Q4V9P0				S-adenosylmethionine mitochondrial carrier protein	P:S-adenosylmethionine transport; F:binding; C:mitochondrial inner membrane; F:S-adenosylmethionine transmembrane transporter activity; C:membrane attack complex
Channel catfish	GU589094	Q5BJJ8				39S ribosomal protein L51, mitochondrial	C:mitochondrial large ribosomal subunit; C:extracellular space; F:structural constituent of ribosome; P:translation
Channel catfish	GU589095	Q6NW76				Serine/threonine-protein kinase 12	P:protein amino acid phosphorylation; F:protein binding; P:mitosis; F:ATP binding; F:magnesium ion binding; C:nucleus; C:chromosome, centromeric region; F:protein serine/threonine kinase activity; P:cell division
Channel catfish	GU589096	Q6PHE8				Coiled-coil domain-containing protein 124
Channel catfish	GU589097	Q9NRN9				Methyltransferase-like protein 5	F:nucleic acid binding; C:cytoplasm; P:protein amino acid methylation; F:protein methyltransferase activity
Channel catfish	GU589098	P36404				ADP-ribosylation factor-like protein 2	P:tubulin complex assembly; F:GTP binding; C:Golgi apparatus; F:protein binding; P:secretory pathway; P:intracellular protein transport; F:GTPase inhibitor activity; P:acetylcholine transport; C:cytosol; P:small GTPase mediated signal transduction; F:transporter activity
Channel catfish	GU589099	Q3SZA1				Rho-related GTP-binding protein RhoF	C:cytoplasm; C:cytoskeleton; P:actin filament organization; F:GTP binding; P:Rho protein signal transduction; C:plasma membrane; F:GTPase activity
Channel catfish	GU589100	Q24117	FI872064	Contig0145	4	Dynein light chain 1, cytoplasmic	P:embryonic development ending in birth or egg hatching; P:regulation of cell shape; F:protein C-terminus binding; P:pronuclear migration; P:positive regulation of growth rate; P:spermatogenesis; P:locomotion; P:negative regulation of nitric oxide biosynthetic process; P:bristle morphogenesis; C:cytoplasm; C:microtubule; F:cytoskeletal protein binding; F:microtubule motor activity; F:protein doma…
Channel catfish	GU589101	P79897				Guanylin	F:hormone activity; F:guanylate cyclase activator activity; F:enzyme activator activity; P:signal transduction; C:extracellular region
Channel catfish	GU589102	Q5R6P6				Glia maturation factor beta	P:protein amino acid phosphorylation; F:enzyme activator activity; F:growth factor activity; F:signal transducer activity; F:protein kinase inhibitor activity; C:intracellular; F:actin binding; P:nervous system development; P:signal transduction
Channel catfish	GU589103	Q9UL26				Ras-related protein Rab-22A	C:early endosome; P:endosome organization; F:GTP binding; C:plasma membrane; F:protein binding; C:endosome membrane; P:small GTPase mediated signal transduction; P:endocytosis; F:GTPase activity; P:protein transport
Channel catfish	GU589104	Q5BJI6				Ribonuclease P/MRP protein subunit POP5	C:ribonuclease MRP complex; F:ribonuclease MRP activity; F:protein binding; C:nucleolar ribonuclease P complex; P:rRNA processing; F:ribonuclease P activity; P:tRNA processing
Channel catfish	GU589105	Q9D115				Zinc finger protein 706	F:zinc ion binding; F:nucleic acid binding; C:intracellular
Channel catfish	GU589106	P46222				60S ribosomal protein L11	P:translation; P:positive regulation of growth rate; P:embryonic development ending in birth or egg hatching; C:nucleolus; F:rRNA binding; F:structural constituent of ribosome; P:hermaphrodite genitalia development; P:protein targeting; F:protein binding; C:cytosolic large ribosomal subunit
Channel catfish	GU589107	Q9UFF9	FI873052	Contig0548		CCR4-NOT transcription complex subunit 8	F:signal transducer activity; P:positive regulation of transcription from RNA polymerase II promoter; C:CCR4-NOT complex; P:carbohydrate metabolic process; P:negative regulation of cell proliferation; F:transcription activator activity; F:protein binding; F:transcription factor activity; P:signal transduction; C:cytoplasm
Channel catfish	GU589108	Q5U3S7				Nitric oxide synthase-interacting protein	C:cytoplasm; P:negative regulation of nitric-oxide synthase activity; F:protein binding; C:nucleus
Channel catfish	GU589109	O89013				Leptin receptor gene-related protein	F:cytokine receptor activity; P:regulation of metabolic process; C:extracellular space; C:integral to plasma membrane; F:protein binding; P:negative regulation of hydrolase activity; P:cholesterol metabolic process; P:signal transduction
Channel catfish	GU589110	Q9PRL8				Acyl-CoA-binding protein	F:benzodiazepine receptor binding; P:defense response to bacterium; P:transport; F:acyl-CoA binding
Channel catfish	GU589111	Q90X67				Suppressor of cytokine signaling 3	F:protein kinase inhibitor activity; P:negative regulation of insulin receptor signaling pathway; P:JAK-STAT cascade; P:anti-apoptosis; P:positive regulation of cell differentiation; F:protein binding; P:regulation of protein amino acid phosphorylation
Channel catfish	GU589112	P0CB83				NADH dehydrogenase (ubiquinone) iron-sulfur protein 7, mitochondrial	P:transport; F:NADH dehydrogenase (ubiquinone) activity; C:mitochondrial respiratory chain complex I; F:4 iron, 4 sulfur cluster binding; P:mitochondrial electron transport, NADH to ubiquinone; F:protein binding; P:mitochondrial respiratory chain complex I assembly; F:iron ion binding; P:electron transport
Channel catfish	GU589113	Q502G2				Transmembrane protein 41A-A	P:negative regulation of signal transduction; C:membrane attack complex; C:signal recognition particle, endoplasmic reticulum targeting
Channel catfish	GU589114	Q566Z6				Proline-rich protein 15-like protein-B	F:molecular_function; P:biological_process
Channel catfish	GU589115	Q1LWL2				Dual specificity protein phosphatase 22-A	P:apoptosis; P:cell proliferation; F:phosphoprotein phosphatase activity; P:multicellular organismal development; P:inactivation of MAPK activity; P:protein amino acid dephosphorylation; C:intracellular part
Channel catfish	GU589116	A8WGS4				TLC domain-containing protein 2	C:membrane
Channel catfish	GU589117	Q6NWL4				Cell differentiation protein RCD1 homolog	P:cytokine-mediated signaling pathway; P:sex differentiation; F:binding
Channel catfish	GU589118	Q7LZR3				Lysozyme g	P:defense response to bacterium; P:peptidoglycan catabolic process; P:cell wall macromolecule catabolic process; P:cytolysis; F:lysozyme activity; C:extracellular region
Channel catfish	GU589119	O75817				Ribonuclease P protein subunit p20	F:nucleic acid binding; F:protein binding; C:nucleolar ribonuclease P complex; F:ribonuclease P activity; P:tRNA processing
Channel catfish	GU589120	Q9UK45				U6 snRNA-associated Sm-like protein LSm7	C:cytoplasm; P:mRNA catabolic process; F:U6 snRNA binding; C:ribonucleoprotein complex; C:nucleus; F:protein heterodimerization activity; P:nuclear mRNA splicing, via spliceosome
Channel catfish	GU589121	A8MVW5				HEPACAM family member 2	P:cell cycle; P:cell cycle arrest; C:cytoplasm; P:regulation of cell growth; P:cell adhesion; C:integral to membrane; C:membrane; F:protein binding
Channel catfish	GU589122	Q08331				Calretinin	C:gap junction; F:calcium ion binding
Channel catfish	GU589123	Q6MFY5				DNA-directed RNA polymerase I subunit RPA12	F:metal ion binding; F:nucleic acid binding; P:transcription
Channel catfish	GU589124	O75947				ATP synthase subunit d, mitochondrial	F:hydrogen ion transporting ATP synthase activity, rotational mechanism; C:mitochondrial inner membrane; P:ATP synthesis coupled proton transport; C:proton-transporting ATP synthase complex, coupling factor F(o); F:proton-transporting ATPase activity, rotational mechanism
Channel catfish	GU589125	Q0MQF7				NADH dehydrogenase (ubiquinone) 1 subunit C2	P:mitochondrial electron transport, NADH to ubiquinone; F:NADH dehydrogenase (ubiquinone) activity; C:mitochondrial respiratory chain complex I
Channel catfish	GU589126	Q5U3Y5				Vesicle transport protein SFT2A	P:protein transport; C:integral to membrane
Channel catfish	GU589127	B5XGE7				Trafficking protein particle complex subunit 2-like protein	P:ER to Golgi vesicle-mediated transport; C:intracellular
Channel catfish	GU589128	Q99MS3	FI885396	Contig2442		Mpv17-like protein	C:integral to membrane
Channel catfish	GU589129	Q6DRH5				H/ACA ribonucleoprotein complex subunit 3	C:small nucleolar ribonucleoprotein complex; F:protein binding; P:pseudouridine synthesis; P:rRNA processing
Channel catfish	GU589130	Q6P767				Pituitary tumor-transforming gene 1 protein-interacting protein	C:cytoplasm; P:protein import into nucleus; P:multicellular organismal development; C:membrane; C:nucleus
Channel catfish	GU589131	Q6DGP2				Pre-mRNA-splicing factor syf2	P:mRNA processing; C:spliceosome; P:RNA splicing; F:protein binding
Channel catfish	GU589132	Q76LT9				Protein NEF1	F:molecular_function; P:biological_process; C:cellular_component
Channel catfish	GU589133	Q8TC29				Enkurin	C:cilium; C:flagellum; F:calmodulin binding
Channel catfish	GU589134	O54983				Mu-crystallin homolog	F:ornithine cyclodeaminase activity; P:visual perception
Channel catfish	GU589135	Q13126				S-methyl-5'-thioadenosine phosphorylase	C:cytoplasm; P:nucleobase, nucleoside, nucleotide and nucleic acid metabolic process; P:phosphorylation; F:S-methyl-5-thioadenosine phosphorylase activity; F:phosphorylase activity
Channel catfish	GU589136	O00194				Ras-related protein Rab-27B	C:photoreceptor outer segment; P:melanosome transport; P:natural killer cell degranulation; P:protein targeting; C:melanosome; F:GTP binding; C:Golgi apparatus; P:melanocyte differentiation; C:dendrite; P:small GTPase mediated signal transduction; P:blood coagulation; C:secretory granule membrane; F:GTPase activity; F:myosin V binding; P:cytotoxic T cell degranulation; C:apical plasma membrane
Channel catfish	GU589137	Q8WTR2				Dual specificity protein phosphatase 19	C:cytoplasm; F:JUN kinase phosphatase activity; F:protein binding; P:inactivation of MAPK activity; P:JNK cascade; F:protein tyrosine/threonine phosphatase activity; P:protein amino acid dephosphorylation; F:MAP kinase tyrosine/serine/threonine phosphatase activity
Channel catfish	GU589138	Q96GA7				Serine dehydratase-like	P:L-serine metabolic process; F:L-serine ammonia-lyase activity
Channel catfish	GU589139	Q5BJJ7	FI885754	Contig0379		Protein BCCIP homolog	F:protein binding; C:nucleus; P:regulation of cyclin-dependent protein kinase activity; P:DNA repair
Channel catfish	GU589140	Q5R8D0				UDP-glucose 4-epimerase	F:binding; P:nucleotide-sugar metabolic process; F:UDP-glucose 4-epimerase activity; P:galactose metabolic process
Channel catfish	GU589141	O08859				Tumor necrosis factor-inducible gene 6 protein	F:Gram-negative bacterial binding; F:low-density lipoprotein receptor activity; C:external side of plasma membrane; P:cell-cell signaling; P:inflammatory response; P:defense response to bacterium; C:extracellular space; P:cell adhesion; F:hyaluronic acid binding; F:scavenger receptor activity; P:signal transduction; P:receptor-mediated endocytosis; F:catalytic activity; C:integral to plasma membr…
Channel catfish	GU589142	Q3KQ77				EF-hand calcium-binding domain-containing protein 1	F:calcium ion binding
Channel catfish	GU589143	Q6AYA5				Transmembrane protein 106B	C:integral to membrane
Channel catfish	GU589144	Q28HC7				COMM domain-containing protein 6	C:nucleus; F:protein binding; C:cytoplasm
Channel catfish	GU589145	O95639				Cleavage and polyadenylation specificity factor subunit 4	F:RNA binding; P:mRNA processing; C:nucleus; F:zinc ion binding
Channel catfish	GU589146	Q7ZUH1	DX099540	Contig0226		UPF0568 protein C14orf166 homolog	C:nucleus; C:cytoplasm; F:identical protein binding
Channel catfish	GU589147	Q503B7				B9 domain-containing protein 1	F:protein binding
Channel catfish	GU589148	P25824				Adenylate kinase	F:adenylate kinase activity; P:cell cycle arrest; P:nucleobase, nucleoside, nucleotide and nucleic acid metabolic process; C:plasma membrane; C:mitochondrion; F:nucleotide binding
Channel catfish	GU589149	Q1LXS2				Proteasome assembly chaperone 2	P:regulation of apoptosis; P:proteasome assembly; P:mitotic cell cycle spindle assembly checkpoint; F:protein binding; C:nucleus
Channel catfish	GU589150	Q9NX08				COMM domain-containing protein 8	F:protein binding
Channel catfish	GU589151	P81999				DnaJ homolog subfamily B member 11	F:unfolded protein binding; C:nucleus; P:mRNA modification; C:endoplasmic reticulum
Channel catfish	GU589152	P17433				Transcription factor PU.1	P:myeloid leukocyte differentiation; P:negative regulation of transcription from RNA polymerase II promoter; F:protein binding; F:transcription factor activity; P:positive regulation of gene-specific transcription; P:regulation of erythrocyte differentiation; P:leukocyte activation
Channel catfish	GU589153	O93327				Core histone macro-H2A.1	P:chromatin modification; C:nucleosome; F:DNA binding; P:nucleosome assembly; P:dosage compensation; C:Barr body
Channel catfish	GU589154	Q2TBI6				39S ribosomal protein L32, mitochondrial	F:translation regulator activity; C:mitochondrial large ribosomal subunit; C:mitochondrial inner membrane; F:structural constituent of ribosome; P:translation
Channel catfish	GU589155	Q5R801				5'-AMP-activated protein kinase subunit beta-1	F:protein binding; P:lipid biosynthetic process; P:signal transduction; P:primary metabolic process
Channel catfish	GU589156	Q6NYT1				Mediator of RNA polymerase II transcription subunit 8	C:mediator complex; P:transcription antitermination; P:ubiquitin cycle; P:regulation of transcription, DNA-dependent
Channel catfish	GU589157	Q28678				Methylosome subunit pICln	P:blood circulation; C:plasma membrane; P:chloride transport; P:cell volume homeostasis; C:intracellular part
Channel catfish	GU589158	Q8SPS9				Dynein light chain Tctex-type 3	C:dynein complex; C:microtubule; F:motor activity
Channel catfish	GU589159	P82920				28S ribosomal protein S21, mitochondrial	C:mitochondrial small ribosomal subunit; C:mitochondrial inner membrane; F:structural constituent of ribosome; P:translation
Channel catfish	GU589160	P51915				Gap junction Cx32.2 protein	C:integral to membrane; P:cell-cell signaling; P:visual perception; C:connexon complex; P:transport
Channel catfish	GU589161	Q9TTU2				Adenylate kinase isoenzyme 6	F:adenylate kinase activity; F:shikimate kinase activity; P:transcription initiation; P:regulation of transcription, DNA-dependent; F:protein C-terminus binding; F:DNA binding; F:ATP binding; F:transcription coactivator activity; C:transcription factor TFIID complex; P:transcription from RNA polymerase II promoter
Channel catfish	GU589162	Q3SZJ4				Prostaglandin reductase 1	C:cytoplasm; F:alcohol dehydrogenase activity; F:binding; P:leukotriene metabolic process; F:oxidoreductase activity, acting on the CH-CH group of donors, NAD or NADP as acceptor
Channel catfish	GU589163	Q9JLH8				Tropomodulin-4	C:cytoskeleton; C:cytoplasm; F:actin binding; P:muscle contraction; F:tropomyosin binding
Channel catfish	GU589164	Q3T100				Microsomal glutathione S-transferase 3	C:microsome; P:lipid metabolic process; F:glutathione transferase activity; P:signal transduction; F:peroxidase activity; C:endoplasmic reticulum; C:membrane part
Channel catfish	GU589165	Q6NYP8				N(6)-adenine-specific DNA methyltransferase 2	P:DNA methylation; F:N-methyltransferase activity; F:DNA binding
Channel catfish	GU589166	Q5BK81				Prostaglandin reductase 2	C:cytoplasm; P:metabolic process; F:oxidoreductase activity; F:zinc ion binding
Channel catfish	GU589167	Q96Q83	FI866232	Contig2663		Alpha-ketoglutarate-dependent dioxygenase alkB homolog 3	F:exonuclease activity; F:endonuclease activity; F:2-oxoglutarate-dependent dioxygenase activity; F:DNA demethylase activity; F:damaged DNA binding
Channel catfish	GU589168	Q7ZTZ2				Probable ribosome biogenesis protein RLP24	C:ribosome; P:ribosome biogenesis; F:structural constituent of ribosome; C:nucleus; P:translation
Channel catfish	GU589169	Q9Y3B1	FI894649	Contig1859	22	Protein slowmo homolog 2
Channel catfish	GU589170	P0C606				SAGA-associated factor 29 homolog	C:nucleus; P:regulation of transcription, DNA-dependent
Channel catfish	GU589171	P13413				Troponin I, slow skeletal muscle	F:actin binding; P:regulation of striated muscle contraction; C:troponin complex; F:tropomyosin binding; P:ventricular cardiac muscle morphogenesis
Channel catfish	GU589172	Q0II70				Protein FAM195A	F:protein binding
Channel catfish	GU589173	O00560	FI870650	Contig0395	21	Syntenin-1	F:protein N-terminus binding; P:Ras protein signal transduction; C:cytoskeleton; C:adherens junction; F:interleukin-5 receptor binding; F:neurexin binding; F:protein C-terminus binding; P:actin cytoskeleton organization; F:oxidoreductase activity; C:melanosome; P:nervous system development; P:protein targeting to membrane; P:substrate-bound cell migration, cell extension; P:synaptic transmission;…
Channel catfish	GU589174	B0FWK4				Signal peptidase complex subunit 1	C:integral to endoplasmic reticulum membrane; F:peptidase activity; P:proteolysis; C:signal peptidase complex
Channel catfish	GU589175	Q3T168				Calcyclin-binding protein	C:cytoplasm; C:nuclear envelope lumen
Channel catfish	GU589176	Q6P0G8				Pleckstrin homology domain-containing family J member 1	F:protein binding
Channel catfish	GU589177	Q15008				26S proteasome non-ATPase regulatory subunit 6	C:cytosol; P:ubiquitin-dependent protein catabolic process; F:endopeptidase activity; P:ATP-dependent proteolysis; P:response to light stimulus; P:cellular calcium ion homeostasis; F:ATPase activity; F:protein binding; C:proteasome regulatory particle, lid subcomplex; C:chloroplast outer membrane; C:nucleus
Channel catfish	GU589178	Q9H936				Mitochondrial glutamate carrier 1	C:mitochondrial inner membrane; F:protein binding; C:integral to membrane; F:symporter activity; F:L-glutamate transmembrane transporter activity; P:L-glutamate transport
Channel catfish	GU589179	Q6IVW0				Intraflagellar transport protein 57 homolog	P:sensory cilium assembly; P:photoreceptor cell maintenance; P:activation of caspase activity; P:ciliary or flagellar motility; F:protein binding; C:flagellum; P:determination of left/right symmetry; C:Golgi apparatus
Channel catfish	GU589180	Q502J7				Dynactin subunit 6	F:acyltransferase activity; C:dynactin complex; F:dynein binding; P:mitochondrion organization; P:lipid biosynthetic process; C:mitochondrion
Channel catfish	GU589181	Q5RBR1				Signal recognition particle 19 kDa protein	P:SRP-dependent cotranslational protein targeting to membrane; C:signal recognition particle, endoplasmic reticulum targeting; F:7S RNA binding
Channel catfish	GU589182	O14929				Histone acetyltransferase type B catalytic subunit	C:cytoplasm; P:DNA packaging; F:protein binding; F:histone acetyltransferase activity; F:transaminase activity; P:internal protein amino acid acetylation; C:nucleus
Channel catfish	GU589183	P60901				Proteasome subunit alpha type-6	C:plastid small ribosomal subunit; P:translation; P:lipid metabolic process; F:RNA binding; P:ubiquitin-dependent protein catabolic process; F:triacylglycerol lipase activity; P:copper ion transport; F:structural constituent of ribosome; F:ATPase activity, coupled to transmembrane movement of ions, phosphorylative mechanism; F:threonine-type endopeptidase activity; F:protein binding; C:chloroplas…
Channel catfish	GU589184	P84335				Tropomyosin alpha-1 chain	P:cell motion; P:regulation of muscle contraction; F:actin binding; C:muscle thin filament tropomyosin
Channel catfish	GU589185	Q3T189				Succinate dehydrogenase (ubiquinone) iron-sulfur subunit, mitochondrial	C:mitochondrial inner membrane; F:electron carrier activity; F:iron ion binding; P:electron transport; P:transport; P:tricarboxylic acid cycle; F:2 iron, 2 sulfur cluster binding; F:4 iron, 4 sulfur cluster binding; F:succinate dehydrogenase (ubiquinone) activity; F:3 iron, 4 sulfur cluster binding
Channel catfish	GU589186	Q6DGQ0				Transcription elongation factor SPT4	F:zinc ion binding; P:zinc ion transport; P:positive regulation of transcription from RNA polymerase II promoter; P:negative regulation of transcription from RNA polymerase II promoter; F:positive transcription elongation factor activity; F:negative transcription elongation factor activity; F:transcription factor activity; P:RNA elongation from RNA polymerase II promoter; P:transcription antiterm…
Channel catfish	GU589187	Q9W6S8				Survival motor neuron protein 1	F:RNA binding; C:Cajal body; P:axon extension involved in development; P:spliceosome assembly; P:synaptic transmission; F:fibroblast growth factor binding; C:cytoplasm
Channel catfish	GU589188	P10995	FI877016	Contig0658	28	Actin, alpha sarcomeric/cardiac	C:cytoskeleton; C:cytoplasm; F:ATP binding; F:structural molecule activity; F:protein binding
Channel catfish	GU589189	Q0P3Z2				Phosphotriesterase-related protein	F:zinc ion binding; F:hydrolase activity, acting on ester bonds; P:catabolic process
Channel catfish	GU589190	P00376				Dihydrofolate reductase	F:dihydrofolate reductase activity; P:glycine biosynthetic process; P:nucleotide biosynthetic process; F:oxidoreductase activity; P:one-carbon compound metabolic process; P:response to methotrexate
Channel catfish	GU589191	P56597				Nucleoside diphosphate kinase homolog 5	F:nucleoside diphosphate kinase activity; P:nucleoside metabolic process; P:spermatid development; P:UTP biosynthetic process; P:anti-apoptosis; F:ATP binding; P:GTP biosynthetic process; P:multicellular organismal development; P:CTP biosynthetic process
Channel catfish	GU589192	Q6GMK7				SH3 domain-binding glutamic acid-rich-like protein 2	C:nucleus
Channel catfish	GU589193	Q60HD6				Phosphomannomutase 2	C:cytoplasm; P:GDP-mannose biosynthetic process; F:phosphomannomutase activity
Channel catfish	GU589194	Q63413				Spliceosome RNA helicase Bat1	F:RNA binding; F:ATP-dependent RNA helicase activity; F:identical protein binding; F:ATP binding; C:spliceosome; P:nuclear mRNA splicing, via spliceosome; P:mRNA export from nucleus
Channel catfish	GU589195	Q3ZBL5				Peptidyl-tRNA hydrolase 2, mitochondrial	P:apoptosis; F:aminoacyl-tRNA hydrolase activity; C:mitochondrion
Channel catfish	GU589196	O09173				Homogentisate 1,2-dioxygenase	F:identical protein binding; P:tyrosine catabolic process; F:homogentisate 1,2-dioxygenase activity; F:iron ion binding; P:L-phenylalanine catabolic process
Channel catfish	GU589197	Q6GNN8				Charged multivesicular body protein 4c	P:protein transport; C:cytoplasm
Channel catfish	GU589198	O12947				Protein-S-isoprenylcysteine O-methyltransferase	P:S-adenosylhomocysteine metabolic process; C:integral to membrane; P:C-terminal protein amino acid methylation; C:membrane fraction; P:protein targeting to membrane; F:protein-S-isoprenylcysteine O-methyltransferase activity; P:S-adenosylmethioninamine metabolic process; C:endoplasmic reticulum membrane
Channel catfish	GU589199	P26624				Glutathione S-transferase class-mu 28 kDa isozyme (Fragment)	F:transferase activity; F:glutathione transferase activity
Channel catfish	GU589200	P70054	FI884733	Contig2301		Flap endonuclease 1-B	F:5'-3' exonuclease activity; F:damaged DNA binding; F:double-stranded DNA binding; F:manganese ion binding; P:double-strand break repair; P:base-excision repair; P:DNA replication; P:UV protection; F:5'-flap endonuclease activity; F:double-stranded DNA specific exodeoxyribonuclease activity; F:protein binding; F:magnesium ion binding; F:ribonuclease H activity; P:phosphoinositide-mediated signal…
Channel catfish	GU589201	Q64425				Pancreatic triacylglycerol lipase (Fragment)	P:intestinal cholesterol absorption; F:triacylglycerol lipase activity; P:lipid metabolic process
Channel catfish	GU589202	P48556				26S proteasome non-ATPase regulatory subunit 8	C:cytosol; C:proteasome regulatory particle; P:proteolysis; F:protein binding
Channel catfish	GU589203	P84083				ADP-ribosylation factor 5	F:GTP binding; C:Golgi apparatus; C:plasma membrane; P:vesicle-mediated transport; P:small GTPase mediated signal transduction; F:GTPase activity; P:protein transport
Channel catfish	GU589204	Q4R5E2				NADH dehydrogenase (ubiquinone) 1 alpha subcomplex subunit 2	P:mitochondrial electron transport, NADH to ubiquinone; F:NADH dehydrogenase (ubiquinone) activity; C:mitochondrial respiratory chain complex I
Channel catfish	GU589205	O88350				Putative hydrolase RBBP9	C:nucleus; C:cytoplasm
Channel catfish	GU589206	Q9BRX8				Uncharacterized protein C10orf58	C:extracellular region
Channel catfish	GU589207	B9TQX2				Unique cartilage matrix-associated protein
Channel catfish	GU589208	P59267				Palmitoyltransferase ZDHHC2	F:palmitoyltransferase activity; C:integral to membrane; P:protein palmitoylation; F:zinc ion binding
Channel catfish	GU589209	Q5XIU5				Proteasome inhibitor PI31 subunit	C:protein complex; F:protein binding; C:cytosol
Channel catfish	GU589210	Q8TCF1	DX094309	Contig2800		AN1-type zinc finger protein 1	F:metal ion binding
Channel catfish	GU589211	Q66KL0	FI873680	Contig0127		Probable N-acetyltransferase camello	C:Golgi apparatus; P:gastrulation with mouth forming second; F:transferase activity; C:membrane; P:negative regulation of cell adhesion
Channel catfish	GU589212	A3KNK7				Mediator of RNA polymerase II transcription subunit 11	C:mediator complex; F:protein binding; P:regulation of transcription, DNA-dependent
Channel catfish	GU589213	Q6DH65				Density-regulated protein	P:translational initiation; F:translation initiation factor activity
Channel catfish	GU589214	Q90487				Hemoglobin subunit alpha	F:heme binding; F:oxygen transporter activity; C:hemoglobin complex; P:oxygen transport; F:iron ion binding; F:oxygen binding
Channel catfish	GU589215	Q20A00				DNA-damage-inducible transcript 4-like protein	F:molecular_function; C:cytoplasm; P:biological_process; C:cellular_component; P:negative regulation of signal transduction
Channel catfish	GU589216	Q8N9F7				Glycerophosphodiester phosphodiesterase domain-containing protein 1	P:glycerol metabolic process; C:cell part; F:glycerophosphodiester phosphodiesterase activity
Channel catfish	GU589217	Q567C3				UPF0739 protein C1orf74 homolog	F:molecular_function; P:transcription; C:nucleus; C:cellular_component
Channel catfish	GU589218	Q1L8G7				GATA zinc finger domain-containing protein 1	F:sequence-specific DNA binding; P:zinc ion transport; F:transcription factor activity; C:nucleus; F:zinc ion binding; P:regulation of transcription, DNA-dependent
Channel catfish	GU589219	Q568L5				Alcohol dehydrogenase (NADP+) B	P:D-glucuronate catabolic process; P:aldehyde catabolic process; C:apical plasma membrane; F:electron carrier activity; F:protein binding; F:alcohol dehydrogenase (NADP+) activity; P:glucose metabolic process; P:L-ascorbic acid biosynthetic process; F:L-glucuronate reductase activity; F:aldehyde reductase activity; C:cytosol
Channel catfish	GU589220	Q0D285	FI897052	Contig2492		Transmembrane protein 141	C:membrane attack complex
Channel catfish	GU589221	P00429				Cytochrome c oxidase subunit 6B1	C:mitochondrial intermembrane space; C:mitochondrial inner membrane; P:electron transport; F:cytochrome-c oxidase activity
Channel catfish	GU589222	P13913				Arylamine N-acetyltransferase, pineal gland isozyme NAT-10	F:arylamine N-acetyltransferase activity; F:L-glutamine transmembrane transporter activity; C:membrane fraction; C:plasma membrane; P:glutamine transport; C:axon
Channel catfish	GU589223	O35400				Sulfotransferase family cytosolic 2B member 1	C:cytoplasm; P:response to stress; F:steroid sulfotransferase activity; P:response to glucocorticoid stimulus; P:steroid metabolic process; P:regulation of blood pressure; F:nucleotide binding
Channel catfish	GU589224	Q5XJ54				Glutaredoxin 3	P:cell redox homeostasis; C:cytoplasm; F:electron carrier activity; F:protein disulfide oxidoreductase activity; F:protein binding
Channel catfish	GU589225	Q5RJR2	DX085640	Contig1952		Twinfilin-1	C:cytoplasm; P:protein amino acid phosphorylation; F:actin binding; F:protein tyrosine kinase activity; C:actin cytoskeleton
Channel catfish	GU589226	Q5PRC1				Lipoma HMGIC fusion partner homolog	P:negative regulation of signal transduction; C:membrane attack complex; C:signal recognition particle, endoplasmic reticulum targeting; F:DNA binding
Channel catfish	GU589227	Q9WTZ1				RING-box protein 2	F:copper ion binding; P:ubiquitin-dependent protein catabolic process; P:induction of apoptosis by oxidative stress; F:zinc ion binding; P:redox signal response; P:anti-apoptosis; P:activation of caspase activity; P:apoptotic mitochondrial changes; F:ubiquitin-protein ligase activity; P:ubiquitin cycle; C:cytoplasm; F:eukaryotic initiation factor 4E binding; C:anaphase-promoting complex
Channel catfish	GU589228	P80971				Cytochrome c oxidase subunit 4 isoform 2, mitochondrial	F:protein binding; C:mitochondrial respiratory chain complex IV; P:electron transport; F:cytochrome-c oxidase activity
Channel catfish	GU589229	P10824				Guanine nucleotide-binding protein G(i), alpha-1 subunit	C:heterotrimeric G-protein complex; F:GTP binding; F:signal transducer activity; F:protein binding; P:G-protein coupled receptor protein signaling pathway; F:GTPase activity
Channel catfish	GU589230	Q566Y9				Metallophosphoesterase 1	C:membrane attack complex; F:metal ion binding
Channel catfish	GU589231	Q56JX9				Fatty acid-binding protein, intestinal	C:cytoplasm; P:digestion; P:transport; F:transporter activity; F:fatty acid binding
Channel catfish	GU589232	Q2KIC5				Inosine triphosphate pyrophosphatase	F:nucleoside-triphosphate diphosphatase activity; P:nucleotide metabolic process; C:cytoplasm; F:magnesium ion binding
Channel catfish	GU589233	Q5REL2	DX102256	Contig0431	22	Annexin A1	P:peptide cross-linking; P:lipid metabolic process; F:protein binding, bridging; P:inflammatory response; F:calcium ion binding; P:cell motion; P:keratinocyte differentiation; P:cell surface receptor linked signal transduction; P:anti-apoptosis; F:receptor binding; C:cell projection; F:structural molecule activity; C:cytoplasm; F:phospholipase inhibitor activity; C:cornified envelope; C:plasma me…
Channel catfish	GU589234	Q1L8L9				Adenylate kinase 2, mitochondrial	F:ATP binding; F:adenylate kinase activity; P:nucleobase, nucleoside, nucleotide and nucleic acid metabolic process
Channel catfish	GU589235	Q5E9V3				Myozenin-2	C:Z disc; C:actin cytoskeleton; F:protein phosphatase 2B binding
Channel catfish	GU589236	Q29RA5				Probable fructose-2,6-bisphosphatase TIGAR A	C:intracellular
Channel catfish	GU589237	Q5RBA4				Myosin regulatory light polypeptide 9	F:structural constituent of muscle; P:regulation of muscle contraction; F:calcium ion binding; F:motor activity; C:muscle myosin complex
Channel catfish	GU589238	Q6PEC4				S-phase kinase-associated protein 1	P:lipid metabolic process; P:ubiquitin-dependent protein catabolic process; F:triacylglycerol lipase activity; F:protein kinase activity; P:embryonic development ending in seed dormancy; P:response to salt stress; C:SCF ubiquitin ligase complex; F:ubiquitin-protein ligase activity; F:protein binding; P:ubiquitin cycle; P:protein amino acid phosphorylation
Channel catfish	GU589239	Q9Z2U1				Proteasome subunit alpha type-5	C:proteasome core complex; F:protein binding; F:threonine-type endopeptidase activity; P:ubiquitin-dependent protein catabolic process; C:nucleus
Channel catfish	GU589240	O02741				Ubiquitin cross-reactive protein	P:response to stimulus; P:protein modification process; C:intracellular part
Channel catfish	GU589241	Q1NZ26				Uncharacterized protein F13E9.13, mitochondrial	F:thiamin-phosphate diphosphorylase activity; P:thiamin biosynthetic process
Channel catfish	GU589242	Q68EK9				Anaphase-promoting complex subunit CDC26	P:mitosis; P:ubiquitin cycle; F:isomerase activity; C:anaphase-promoting complex; P:regulation of mitotic cell cycle; P:cell division
Channel catfish	GU589243	P62309				Small nuclear ribonucleoprotein G	C:small nuclear ribonucleoprotein complex; P:positive regulation of growth rate; P:embryonic development ending in birth or egg hatching; C:small nucleolar ribonucleoprotein complex; P:spliceosome assembly; P:reproduction; P:nematode larval development; C:spliceosome; F:protein binding; P:locomotion; F:dihydrolipoyl dehydrogenase activity; F:FAD binding; F:RNA splicing factor activity, transester…
Channel catfish	GU589244	Q3SYS6				Calcium-binding protein p22	P:potassium ion transport; C:cytoplasm; F:potassium channel regulator activity; F:calcium ion binding; P:small GTPase mediated signal transduction
Channel catfish	GU589245	Q5I0X7				Tetratricopeptide repeat protein 32	F:binding
Channel catfish	GU589246	Q9YH16				LIM domain only protein 3	P:zinc ion transport; C:nucleus; F:zinc ion binding; P:regulation of transcription, DNA-dependent
Channel catfish	GU589247	Q13227				G protein pathway suppressor 2	P:inactivation of MAPK activity; P:cell cycle; P:JNK cascade; F:protein binding; F:GTPase inhibitor activity
Channel catfish	GU589248	O54926	FI870209	Contig0080	1	Apoptosis regulatory protein Siva	P:positive regulation of apoptosis; F:tumor necrosis factor receptor superfamily binding
Channel catfish	GU589249	Q7ZUG0	FI880466	Contig2755		Small nuclear ribonucleoprotein E	C:small nucleolar ribonucleoprotein complex; F:RNA splicing factor activity, transesterification mechanism; C:spliceosome; F:protein binding; C:small nuclear ribonucleoprotein complex; P:spliceosome assembly
Channel catfish	GU589250	Q7T339				Charged multivesicular body protein 5	C:cytoplasm; P:endosome to lysosome transport; P:lysosome organization; F:protein binding; C:nucleus; P:regulation of receptor recycling; P:protein transport
Channel catfish	GU589251	P83877				Thioredoxin-like protein 4A	C:snRNP U5; C:U4/U6 x U5 tri-snRNP complex; F:RNA splicing factor activity, transesterification mechanism; P:mitosis; F:transferase activity; P:spliceosome assembly; P:cell division
Channel catfish	GU589252	Q9H772				Gremlin-2	P:proximal/distal pattern formation; P:negative regulation of BMP signaling pathway; P:apoptosis; P:cell-cell signaling; P:negative regulation of cell growth; P:branching involved in ureteric bud morphogenesis; F:cytokine activity; C:extracellular space; P:organ morphogenesis; P:nervous system development; P:embryonic limb morphogenesis
Channel catfish	GU589253	Q5FVJ8				Sentrin-specific protease 8	P:cellular protein metabolic process; F:protein binding
Channel catfish	GU589254	Q6BBL6	FI898080	Contig1576		Claudin-4	F:identical protein binding; C:extracellular space; C:integral to plasma membrane; C:tight junction; P:pathogenesis; P:response to hypoxia; F:structural molecule activity; P:calcium-independent cell-cell adhesion; F:transmembrane receptor activity
Channel catfish	GU589255	P07919				Cytochrome b-c1 complex subunit 6, mitochondrial	P:aerobic respiration; F:ubiquinol-cytochrome-c reductase activity; P:electron transport; P:transport; P:mitochondrial electron transport, ubiquinol to cytochrome c; C:mitochondrial respiratory chain
Channel catfish	GU589256	Q6GQN7				Rab9 effector protein with Kelch motifs	C:cytoplasm
Channel catfish	GU589257	Q568P1				HD domain-containing protein 3	F:catalytic activity
Channel catfish	GU589258	P61294				Ras-related protein Rab-6B	F:protein transporter activity; P:embryonic development ending in birth or egg hatching; P:small GTPase mediated signal transduction; C:Golgi membrane; P:retrograde vesicle-mediated transport, Golgi to ER; P:nucleocytoplasmic transport; F:protein binding; F:GTPase activity; P:intracellular protein transport; F:GTP binding
Channel catfish	GU589259	P63031				Brain protein 44-like protein	C:mitochondrial inner membrane
Channel catfish	GU589260	Q99KL7				Ras-related protein Rab-28	F:GTPase activity; C:plasma membrane; F:GTP binding; P:small GTPase mediated signal transduction
Channel catfish	GU589261	Q9W704				RPA-interacting protein A	C:cytoplasm; P:DNA-dependent DNA replication; P:protein import into nucleus; C:PML body; F:protein complex binding; P:DNA recombination; P:response to UV; P:DNA repair
Channel catfish	GU589262	Q90YU8				60S ribosomal protein L19	F:structural constituent of ribosome; F:RNA binding; C:cytosolic large ribosomal subunit; P:translation
Channel catfish	GU589263	Q9HBL7				Transmembrane protein C9orf46	C:integral to membrane
Channel catfish	GU589264	Q32PE2				Ran guanine nucleotide release factor
Channel catfish	GU589265	Q90WJ8				Lactose-binding lectin l-2	F:sugar binding; P:defense response to Gram-negative bacterium; C:extracellular region; P:induction of bacterial agglutination
Channel catfish	GU589266	P41134				DNA-binding protein inhibitor ID-1	P:negative regulation of transcription factor activity; P:heart development; F:transcription repressor activity; P:BMP signaling pathway; F:protein binding; P:regulation of angiogenesis; P:negative regulation of transcription; C:nucleus
Channel catfish	GU589267	P08520				Beta-galactoside-binding lectin	F:signal transducer activity; P:cell development; C:intracellular; F:protein binding; P:positive regulation of I-kappaB kinase/NF-kappaB cascade
Channel catfish	GU589268	Q568T4				Uncharacterized protein C11orf73 homolog	P:lung development; C:cytoplasm; P:Golgi organization
Channel catfish	GU589269	Q32LJ2				ADP-ribosylation factor-related protein 1	C:soluble fraction; P:Golgi to plasma membrane protein transport; C:nuclear envelope-endoplasmic reticulum network; C:membrane fraction; F:GTP binding; C:Golgi apparatus; F:protein binding; P:gastrulation; P:intracellular protein transport; P:small GTPase mediated signal transduction; F:GTPase activity
Channel catfish	GU589270	Q5BJC1	FI879300	Contig2742		Small subunit of serine palmitoyltransferase A	C:membrane attack complex
Channel catfish	GU589271	P83871				PHD finger-like domain-containing protein 5A	C:nuclear matrix; C:snRNP U2; C:nucleolus; P:response to xenobiotic stimulus; F:transcription activator activity; F:transcription factor activity; P:nuclear mRNA splicing, via spliceosome; C:chloroplast; P:positive regulation of transcription, DNA-dependent
Channel catfish	GU589272	O60869				Endothelial differentiation-related factor 1	P:regulation of lipid metabolic process; P:positive regulation of DNA binding; F:calmodulin binding; P:regulation of transcription, DNA-dependent; F:sequence-specific DNA binding; F:transcription factor activity; P:endothelial cell differentiation; P:transcription antitermination; P:multicellular organismal development; F:histone acetyltransferase activity; F:transcription coactivator activity; C…
Channel catfish	GU589273	Q2L969				Metaxin-2	F:protein binding; P:mitochondrial transport; C:mitochondrial outer membrane; P:protein transport
Channel catfish	GU589274	Q09JW2				60S ribosomal protein L17	C:ribosome
Channel catfish	GU589275	Q95104				Proenkephalin-B	P:synaptic transmission; P:neuropeptide signaling pathway; F:neuropeptide hormone activity; C:extracellular region; C:plasma membrane; F:opioid peptide activity
Channel catfish	GU589276	O02703				Apoptosis regulator BAX	P:Sertoli cell proliferation; P:regulation of protein heterodimerization activity; F:protein homodimerization activity; F:lipid binding; P:negative regulation of epithelial cell proliferation; C:cytosolic part; C:soluble fraction; P:negative regulation of survival gene product expression; F:BH3 domain binding; P:regulation of protein homodimerization activity; P:regulation of mitochondrial membra…
Channel catfish	GU589277	Q5RDI2				Heat shock factor-binding protein 1	C:cytoskeleton; F:transcription corepressor activity; P:muscle contraction; C:nucleus; P:negative regulation of transcription from RNA polymerase II promoter
Channel catfish	GU589278	Q58ED9				N-terminal acetyltransferase B complex catalytic subunit NAT5	C:intracellular
Channel catfish	GU589279	Q02372				NADH dehydrogenase (ubiquinone) 1 beta subcomplex subunit 8, mitochondrial	P:mitochondrial electron transport, NADH to ubiquinone; C:extracellular space; F:NADH dehydrogenase (ubiquinone) activity; P:transport; C:mitochondrial respiratory chain complex I; C:integral to membrane; C:endoplasmic reticulum
Channel catfish	GU589280	A4FV08				Glucosamine-6-phosphate isomerase 1	C:cytoplasm; F:glucosamine-6-phosphate deaminase activity; P:N-acetylglucosamine metabolic process; F:hydrolase activity; P:single fertilization; P:glucosamine catabolic process; P:generation of precursor metabolites and energy
Channel catfish	GU589281	P18545				Retinal rod rhodopsin-sensitive cGMP 3',5'-cyclic phosphodiesterase subunit gamma	P:response to stimulus; P:positive regulation of epidermal growth factor receptor signaling pathway; F:3',5'-cyclic-nucleotide phosphodiesterase activity; F:enzyme inhibitor activity; P:visual perception; F:protein binding; P:positive regulation of G-protein coupled receptor protein signaling pathway; P:activation of MAPK activity; F:cGMP binding
Channel catfish	GU589282	P59910				DnaJ homolog subfamily B member 13	P:spermatogenesis; P:protein folding; P:apoptosis; P:response to unfolded protein; F:unfolded protein binding
Channel catfish	GU589283	O17528				Suppressor/enhancer of lin-12 protein 9	P:positive regulation of growth rate; C:ER to Golgi transport vesicle membrane; P:vesicle targeting; C:integral to membrane; C:ER-Golgi intermediate compartment; P:regulation of Notch signaling pathway; P:hermaphrodite genitalia development; C:microsome; F:protein binding; P:ER to Golgi vesicle-mediated transport; P:locomotion; F:transporter activity; C:zymogen granule membrane; P:intracellular p…
Channel catfish	GU589284	Q66I59				Putative L-aspartate dehydrogenase	F:aspartate dehydrogenase activity; P:pyridine nucleotide biosynthetic process
Channel catfish	GU589285	A5D7K7				Protein YIPF7	C:endomembrane system; C:Golgi apparatus; P:transport; C:organelle membrane; C:integral to membrane; C:endoplasmic reticulum; C:intracellular organelle part
Channel catfish	GU589286	Q58D31				Sorbitol dehydrogenase	F:identical protein binding; P:response to hormone stimulus; P:response to copper ion; P:response to nutrient levels; P:response to drug; P:response to cadmium ion; P:response to osmotic stress; F:L-iditol 2-dehydrogenase activity; P:visual perception; P:metabolic process; F:zinc ion binding
Channel catfish	GU589287	A3KP77				Oxidoreductase NAD-binding domain-containing protein 1	F:oxidoreductase activity; P:electron transport
Channel catfish	GU589288	P56812				Programmed cell death protein 5	F:DNA binding; P:induction of apoptosis
Channel catfish	GU589289	Q02816				Insulin-like growth factor II	F:growth factor activity; P:cellular process; P:head segmentation; P:nervous system development
Channel catfish	GU589290	Q5ZJ73				Protein CREG1	P:regulation of transcription from RNA polymerase II promoter; P:regulation of cell growth; F:metalloendopeptidase activity; P:proteolysis; F:transcription corepressor activity; P:multicellular organismal development; C:extracellular region; P:cell proliferation; C:Golgi apparatus; F:RNA polymerase II transcription factor activity
Channel catfish	GU589291	Q17QM8				Dual specificity protein phosphatase 14	F:protein tyrosine phosphatase activity; F:protein tyrosine/serine/threonine phosphatase activity; P:protein amino acid dephosphorylation; C:intracellular part
Channel catfish	GU589292	Q8C4N4	FI893516	Contig1565		PQ-loop repeat-containing protein 2	C:membrane
Channel catfish	GU589293	P51953	FI889624	Contig2834		Cell division protein kinase 7	F:androgen receptor binding; P:DNA repair; P:meiosis; P:transcription initiation from RNA polymerase II promoter; P:positive regulation of transcription from RNA polymerase II promoter; F:RNA polymerase II carboxy-terminal domain kinase activity; F:protein C-terminus binding; P:cell division; F:ATP binding; F:cyclin-dependent protein kinase activity; F:transcription coactivator activity; P:regula…
Channel catfish	GU589294	P05452				Tetranectin	C:extracellular region; P:skeletal system development; F:binding
Channel catfish	GU589295	Q6DDA3				Myeloma overexpressed gene 2 protein homolog
Channel catfish	GU589296	Q5RFH9				ATP synthase subunit b, mitochondrial	F:hydrogen ion transmembrane transporter activity; C:mitochondrial inner membrane; F:protein binding; C:mitochondrial matrix; P:proton transport; C:proton-transporting two-sector ATPase complex
Channel catfish	GU589297	Q8SPI2				Coiled-coil-helix-coiled-coil-helix domain-containing protein 7	F:molecular_function; P:biological_process
Channel catfish	GU589298	Q9D8Y1				Transmembrane protein 126A	C:mitochondrion; C:integral to membrane
Channel catfish	GU589299	Q5U3V9				Vacuolar-sorting protein SNF8	C:cytoplasm; P:regulation of transcription from RNA polymerase II promoter; F:RNA polymerase II transcription factor activity; C:transcription factor complex; F:transcription factor binding; P:protein transport
Channel catfish	GU589300	Q5QJU3				Alkaline ceramidase 2	C:Golgi membrane; C:endoplasmic reticulum membrane; C:integral to membrane; P:ceramide metabolic process; F:ceramidase activity
Channel catfish	GU589301	B1ARI9				Uncharacterized protein C17orf72 homolog
Channel catfish	GU589302	Q5R7X9				Cell cycle checkpoint protein RAD1	P:DNA damage checkpoint; F:protein binding; F:exodeoxyribonuclease III activity; F:3'-5' exonuclease activity; F:damaged DNA binding; C:nucleus; P:meiotic prophase I; P:DNA repair
Channel catfish	GU589303	Q5RB83				Phosphoserine phosphatase	F:protein binding; P:axon guidance; F:magnesium ion binding; P:peripheral nervous system development; F:phosphoserine phosphatase activity; P:L-serine biosynthetic process
Channel catfish	GU589304	B0BLT0				Zinc finger protein 593	F:nucleic acid binding; C:intracellular; F:transcription corepressor activity; P:negative regulation of transcription from RNA polymerase II promoter; F:zinc ion binding
Channel catfish	GU589305	Q6ICL3				Uncharacterized protein C22orf25
Channel catfish	GU589306	A4FUD4				Peroxisome assembly protein 12	C:integral to peroxisomal membrane; P:protein import into peroxisome matrix; F:protein C-terminus binding; F:zinc ion binding
Channel catfish	GU589307	Q5RGE4				Meiosis expressed gene 1 protein homolog	C:nucleus; F:protein binding
Channel catfish	GU589308	Q8BP31				RING finger protein 122	C:membrane; C:cytoplasmic part; F:zinc ion binding; F:protein binding; C:intracellular membrane-bounded organelle
Channel catfish	GU589309	O35639				Annexin A3	C:cytoplasm; F:phospholipase inhibitor activity; F:calcium ion binding; P:signal transduction; P:anti-apoptosis; F:calcium-dependent phospholipid binding
Channel catfish	GU589310	Q2TBT5				Ribonuclease H2 subunit A	P:RNA catabolic process; F:ribonuclease H activity; P:DNA replication; F:metal ion binding; F:RNA binding; C:nucleus
Channel catfish	GU589311	Q2VPM9				Tubulin polymerization-promoting protein family member 3
Channel catfish	GU589312	Q61425				Hydroxyacyl-coenzyme A dehydrogenase, mitochondrial	F:3-hydroxyacyl-CoA dehydrogenase activity; C:mitochondrial inner membrane; C:mitochondrial matrix; P:fatty acid metabolic process; F:coenzyme binding
Channel catfish	GU589313	P11009				Creatine kinase S-type, mitochondrial	C:mitochondrial inner membrane; P:phosphocreatine metabolic process; F:creatine kinase activity; F:ATP binding
Channel catfish	GU589314	P26884				FK506-binding protein 3	P:protein folding; F:receptor activity; F:peptidyl-prolyl cis-trans isomerase activity; C:nucleus; F:FK506 binding
Channel catfish	GU589315	P80977				Cytochrome c oxidase subunit 6C-1	C:mitochondrial inner membrane; P:electron transport; C:integral to membrane; F:cytochrome-c oxidase activity
Channel catfish	GU589316	Q58DN3				Tetraspanin-17	F:receptor activity; C:ribosome; F:protein binding; P:protein ubiquitination; F:ubiquitin-protein ligase activity; C:integral to membrane; P:translation; C:ubiquitin ligase complex
Channel catfish	GU589317	P41366	DX096495	Contig2134		Vitelline membrane outer layer protein 1	P:vitelline membrane formation; F:structural constituent of vitelline membrane; C:extracellular region
Channel catfish	GU589318	Q6DBR0				RNA pseudouridylate synthase domain-containing protein 4	F:RNA binding; F:pseudouridine synthase activity
Channel catfish	GU589319	Q66HD6				Leucine-rich repeat-containing protein 18	C:cytoplasm; P:apoptosis; F:protein binding; P:signal transduction
Channel catfish	GU589320	A3KQA5				Outer dense fiber protein 3	P:cell differentiation; C:cytoplasm; P:multicellular organismal development; P:spermatogenesis
Channel catfish	GU589321	A5A6J4				Protein FAM107A	C:nucleus; F:protein binding; P:regulation of cell growth
Channel catfish	GU589322	Q9UKK9				ADP-sugar pyrophosphatase	F:ADP reductase activity; F:ADP-sugar diphosphatase activity; P:D-ribose catabolic process; C:intracellular; F:protein binding; F:nucleoside-diphosphatase activity; P:ribonucleoside diphosphate catabolic process
Channel catfish	GU589323	Q3T113				Transmembrane and immunoglobulin domain-containing protein 1	C:integral to membrane; C:membrane
Channel catfish	GU589324	Q96E40				Uncharacterized protein C9orf9
Channel catfish	GU589325	Q0VIA1				Mediator of RNA polymerase II transcription subunit 10	C:nucleus; P:regulation of transcription, DNA-dependent
Channel catfish	GU589326	Q3ZBI6				Four and a half LIM domains protein 3	C:M band; C:Z disc; P:regulation of transcription from RNA polymerase II promoter; F:metal ion binding; P:actin cytoskeleton organization; C:stress fiber; P:muscle organ development; F:actin binding; C:nucleus
Channel catfish	GU589327	P0C8Y1				UPF0582 protein C13orf37 homolog
Channel catfish	GU589328	P07090				Calretinin	C:gap junction; F:calcium ion binding
Channel catfish	GU589329	Q90471				Homeobox protein Hox-D12a	F:DNA binding; F:protein binding; P:transcription
Channel catfish	GU589330	Q66I67				Intraflagellar transport protein 20 homolog	C:cilium; C:Golgi apparatus; F:protein binding; C:centrosome; P:cell projection organization
Channel catfish	GU589331	P51398	FI868330	Contig2779	27	28S ribosomal protein S29, mitochondrial	P:apoptotic mitochondrial changes; C:mitochondrial ribosome; C:postsynaptic membrane; C:cell junction; C:small ribosomal subunit; P:induction of apoptosis by extracellular signals; P:cell-cell signaling
Channel catfish	GU589332	P13127				F-actin-capping protein subunit alpha-1	C:cytoplasm; P:barbed-end actin filament capping; F:actin binding; C:F-actin capping protein complex
Channel catfish	GU589333	Q6PBK1				Coiled-coil domain-containing protein 58
Channel catfish	GU589334	Q921J2				GTP-binding protein Rheb	P:imaginal disc growth; P:response to starvation; P:small GTPase mediated signal transduction; F:GDP binding; P:regulation of neuronal synaptic plasticity; F:protein binding; C:spliceosome; P:positive regulation of cell growth; F:GTPase activity; P:G1/S transition of mitotic cell cycle; F:GTP binding; C:plasma membrane
Channel catfish	GU589335	Q13257				Mitotic spindle assembly checkpoint protein MAD2A	C:kinetochore; F:protein binding; P:mitosis; C:nucleus; P:mitotic cell cycle checkpoint; P:cell division
Channel catfish	GU589336	Q9CQK1				Zinc finger HIT domain-containing protein 3	F:binding
Channel catfish	GU589337	Q63ZY7				Protein UXT	F:microtubule binding; P:mitochondrion transport along microtubule; F:beta-tubulin binding; C:gamma-tubulin complex; P:centrosome organization; C:centrosome; F:actin filament binding; C:nucleus
Channel catfish	GU589338	A7KE01				Proteasome subunit beta type-9-A like protein	C:proteasome core complex; F:threonine-type endopeptidase activity; P:ubiquitin-dependent protein catabolic process; C:nucleus
Channel catfish	GU589339	P84089				Enhancer of rudimentary homolog	P:cell cycle; P:'de novo' pyrimidine base biosynthetic process; P:pyrimidine nucleoside metabolic process; F:transcription regulator activity; F:protein binding; P:pyrimidine nucleotide biosynthetic process
Channel catfish	GU589340	P97802				Angiogenin-3	F:hydrolase activity; P:cellular process; P:biological regulation; F:binding
Channel catfish	GU589341	Q9BUN8				Derlin-1	P:ER-associated protein catabolic process; C:integral to endoplasmic reticulum membrane; F:MHC class I protein binding; F:receptor activity; P:intracellular transport of viral proteins in host cell; P:retrograde protein transport, ER to cytosol; P:endocytosis; P:endoplasmic reticulum unfolded protein response
Channel catfish	GU589342	Q6IV77				Tafazzin	F:acyltransferase activity; C:integral to membrane; P:hemopoiesis; P:cardiac muscle tissue development; P:mitochondrial respiratory chain complex I assembly; P:cristae formation; P:muscle contraction; P:skeletal muscle tissue development; P:cardiolipin biosynthetic process
Channel catfish	GU589343	P04642				L-lactate dehydrogenase A chain	F:NAD or NADH binding; P:response to glucose stimulus; P:post-embryonic organ development; P:positive regulation of apoptosis; C:soluble fraction; P:response to estrogen stimulus; P:response to nutrient; P:lactate metabolic process; F:identical protein binding; F:L-lactate dehydrogenase activity; P:NAD metabolic process; P:glycolysis; P:response to organic cyclic substance; P:response to drug; P:…
Channel catfish	GU589344	Q9H4K1				RIB43A-like with coiled-coils protein 2
Channel catfish	GU589345	Q49WS9				Uncharacterized oxidoreductase SSP1627	F:binding; F:oxidoreductase activity; P:metabolic process; F:catalytic activity
Channel catfish	GU589346	P27105				Erythrocyte band 7 integral membrane protein	C:cytoskeleton; C:integral to plasma membrane; P:mechanosensory behavior; C:neuron projection; C:melanosome; P:protein homooligomerization; C:membrane raft
Channel catfish	GU589347	Q28CA0	DX103643	Contig1583		Cytoplasmic phosphatidylinositol transfer protein 1	P:lipid transport; C:cytoplasm; P:signal transduction; F:phosphatidylinositol transporter activity; P:phosphatidylinositol metabolic process; F:lipid binding
Channel catfish	GU589348	Q66I75				APAF1-interacting protein homolog	C:cytoplasm; P:zinc ion transport; F:zinc ion binding; P:negative regulation of apoptosis
Channel catfish	GU589349	P97371				Proteasome activator complex subunit 1	P:antigen processing and presentation of exogenous antigen; C:cytosol; C:proteasome activator complex; F:proteasome activator activity
Channel catfish	GU589350	Q9TU03				Rho GDP-dissociation inhibitor 2	C:cytoskeleton; P:cell motion; F:identical protein binding; P:actin cytoskeleton organization; P:negative regulation of cell adhesion; P:anti-apoptosis; P:immune response; C:cytoplasmic membrane-bounded vesicle; P:multicellular organismal development; F:Rho GDP-dissociation inhibitor activity; F:GTPase activator activity; P:Rho protein signal transduction
Channel catfish	GU589351	Q9JJC8				Magnesium transporter NIPA2	F:protein binding; C:integral to membrane
Channel catfish	GU589352	O73872				Superoxide dismutase (Cu-Zn)	F:copper ion transmembrane transporter activity; C:cytoplasmic vesicle; F:chaperone binding; P:myelin maintenance in the peripheral nervous system; F:antioxidant activity; F:copper ion binding; P:ovarian follicle development; P:response to hydrogen peroxide; P:myeloid cell homeostasis; C:protein complex; C:cytosol; P:retina homeostasis; P:regulation of mitochondrial membrane potential; P:sensory …
Channel catfish	GU589353	Q6PC91				Transcription factor BTF3 homolog 4	F:molecular_function; P:biological_process
Channel catfish	GU589354	O35324				SH2 domain-containing protein 1B	P:negative regulation of immune system process; F:inositol-4,5-bisphosphate 5-phosphatase activity; P:negative regulation of myeloid leukocyte differentiation; P:positive regulation of cell differentiation; P:immune response; P:regulation of B cell activation; F:phosphotyrosine binding; P:positive regulation of peptidyl-tyrosine phosphorylation; P:signal transduction
Channel catfish	GU589355	Q2EN76				Nucleoside diphosphate kinase B	F:nucleoside diphosphate kinase activity; C:mitochondrion; P:UTP biosynthetic process; F:ATP binding; F:protein binding; F:magnesium ion binding; P:GTP biosynthetic process; P:CTP biosynthetic process; C:plasma membrane
Channel catfish	GU589356	O00625				Pirin	F:transcription cofactor activity; F:iron ion binding; C:nucleus; P:transcription from RNA polymerase II promoter
Channel catfish	GU589357	Q5R5Z5				Actin-related protein 3-Feb complex subunit 2	C:cytoplasm; P:cell motion; F:structural constituent of cytoskeleton; C:Arp2/3 protein complex; P:regulation of actin filament polymerization; F:actin binding; C:cell projection
Channel catfish	GU589358	Q6AXN0				Protein FAM100A	C:integral to membrane; F:rhodopsin-like receptor activity
Channel catfish	GU589359	P59999	FI894220	Contig0639	16	Actin-related protein 3-Feb complex subunit 4	C:cytoplasm; F:structural constituent of cytoskeleton; C:Arp2/3 protein complex; F:protein binding, bridging; P:actin nucleation; P:positive regulation of growth rate; P:embryonic development ending in birth or egg hatching; F:actin filament binding; C:cell projection; P:actin filament polymerization
Channel catfish	GU589360	Q3ZC75	FI861198	Contig1672		ATP synthase lipid-binding protein, mitochondrial	P:glyoxylate cycle; C:mitochondrial proton-transporting ATP synthase complex; F:hydrogen-exporting ATPase activity, phosphorylative mechanism; F:hydrogen ion transporting ATP synthase activity, rotational mechanism; C:integral to membrane; P:ATP synthesis coupled proton transport; F:lipid binding; C:proton-transporting ATP synthase complex, coupling factor F(o); P:tricarboxylic acid cycle; F:isoc…
Channel catfish	GU589361	Q3SZV5				Proteasome maturation protein	P:immune response; C:cytosol; C:protein complex; C:nucleus
Channel catfish	GU589362	Q9BYD1				39S ribosomal protein L13, mitochondrial	C:mitochondrial large ribosomal subunit; F:structural constituent of ribosome; P:translation
Channel catfish	GU589363	Q9WUF4				Vesicle-associated membrane protein 8	P:protein complex assembly; C:early endosome; C:membrane fraction; F:protein binding; P:vesicle-mediated transport; C:integral to membrane
Channel catfish	GU589364	Q5BL57				Akirin-1
Channel catfish	GU589365	Q9CPX9				Anaphase-promoting complex subunit 11	C:cytoplasm; F:protein binding; P:mitosis; P:protein ubiquitination; F:ubiquitin-protein ligase activity; F:zinc ion binding; C:anaphase-promoting complex; P:cell division
Channel catfish	GU589366	Q28CQ4				SUMO-conjugating enzyme UBC9	P:ubiquitin-dependent protein catabolic process; F:HLH domain binding; P:protein sumoylation; C:dendrite; P:regulation of mitosis; F:protein C-terminus binding; C:synapse; P:regulation of protein metabolic process; P:chromosome segregation; C:synaptonemal complex; P:cell division; F:ubiquitin-protein ligase activity; C:PML body; P:ubiquitin cycle; F:SUMO ligase activity; P:multicellular organisma…
Channel catfish	GU589367	Q6PBY1				40S ribosomal protein S3a	C:ribosome; F:structural constituent of ribosome; P:translation
Channel catfish	GU589368	Q6TGW5				Osteoclast-stimulating factor 1	F:protein binding; C:cytoplasm
Channel catfish	GU589369	Q8BGS2				BolA-like protein 2
Channel catfish	GU589370	Q6GMG8				Lipopolysaccharide-induced tumor necrosis factor-alpha factor homolog	C:intracellular membrane-bounded organelle; P:regulation of transcription; F:protein binding; C:cytoplasmic part; P:transcription, DNA-dependent
Channel catfish	GU589371	Q6PHF0				Charged multivesicular body protein 1a	C:microtubule organizing center; P:vesicle-mediated transport; C:nuclear matrix; P:negative regulation of transcription by glucose; F:zinc ion binding; P:gene silencing; C:condensed nuclear chromosome; P:mitotic chromosome condensation; P:negative regulation of S phase of mitotic cell cycle; F:metallopeptidase activity; C:early endosome; F:protein domain specific binding; C:endomembrane system; C…
Channel catfish	GU589372	Q08388				Phosphatidylethanolamine N-methyltransferase	C:endoplasmic reticulum membrane; P:cell proliferation; P:phosphatidylcholine biosynthetic process; F:phosphatidylethanolamine N-methyltransferase activity; C:integral to membrane; C:mitochondrial membrane
Channel catfish	GU589373	Q5MJ86				Glyceraldehyde 3-phosphate dehydrogenase, testis-specific	F:glyceraldehyde-3-phosphate dehydrogenase (phosphorylating) activity; F:NAD or NADH binding; P:sperm motility; F:protein binding; P:positive regulation of glycolysis; C:microtubule-based flagellum; C:cytoplasm
Channel catfish	GU589374	Q6PEH1				ER lumen protein retaining receptor 2	F:receptor activity; C:endoplasmic reticulum membrane; C:Golgi apparatus; F:protein binding; F:KDEL sequence binding; C:membrane attack complex; F:protein transporter activity; P:vesicle-mediated transport; P:intracellular protein transport; P:protein retention in ER lumen
Channel catfish	GU589375	P27449				V-type proton ATPase 16 kDa proteolipid subunit	C:lysosome; F:hydrogen-exporting ATPase activity, phosphorylative mechanism; F:hydrogen ion transporting ATP synthase activity, rotational mechanism; C:integral to membrane; C:vacuolar proton-transporting V-type ATPase complex; P:ATP synthesis coupled proton transport; F:metal ion binding; P:lysosomal lumen acidification; F:ATP binding; F:protein binding; P:vacuolar acidification; F:proton-transp…
Channel catfish	GU589376	Q90YR7				40S ribosomal protein S7	C:nucleolus; P:ribosome biogenesis; F:structural constituent of ribosome; F:RNA binding; F:protein binding; C:cytosolic small ribosomal subunit; P:translation
Channel catfish	GU589377	P10160				Eukaryotic translation initiation factor 5A-1	P:polyamine homeostasis; C:ribosome; P:mRNA export from nucleus; P:viral genome replication; P:spermatogenesis; P:cell proliferation; F:protein N-terminus binding; P:protein export from nucleus; F:translation initiation factor activity; P:positive regulation of translational initiation; C:nuclear pore; P:induction of apoptosis; F:U6 snRNA binding; C:annulate lamellae
Channel catfish	GU589378	P62264				40S ribosomal protein S14	P:translation; F:RNA binding; F:structural constituent of ribosome; C:cytosolic small ribosomal subunit; P:maturation of SSU-rRNA; F:protein binding; P:ribosomal small subunit assembly; P:negative regulation of transcription, DNA-dependent
Channel catfish	GU589379	Q90YU3				60S ribosomal protein L24	F:structural constituent of ribosome; F:RNA binding; F:protein binding; C:cytosolic large ribosomal subunit; P:translation
Channel catfish	GU589380	Q6P2T0				Trimeric intracellular cation channel type A	F:potassium ion binding; C:nuclear membrane; P:potassium ion transport; F:potassium channel inhibitor activity; C:membrane attack complex; C:sarcoplasmic reticulum membrane; F:potassium channel activity
Channel catfish	GU589381	Q90YW1				60S ribosomal protein L8	F:structural constituent of ribosome; C:cytosolic large ribosomal subunit; P:translation; F:rRNA binding
Channel catfish	GU589382	Q90YP3				40S ribosomal protein S28	F:structural constituent of ribosome; F:RNA binding; P:molting cycle, collagen and cuticulin-based cuticle; F:protein binding; P:positive regulation of growth rate; P:reproduction; C:cytosolic small ribosomal subunit; P:translation
Channel catfish	GU589383	Q5RFH0				ATP synthase subunit g, mitochondrial	C:mitochondrial proton-transporting ATP synthase complex; F:hydrogen-exporting ATPase activity, phosphorylative mechanism; F:hydrogen ion transporting ATP synthase activity, rotational mechanism; P:ATP synthesis coupled proton transport; F:metal ion binding; C:proton-transporting ATP synthase complex, coupling factor F(o); F:protein binding; F:proton-transporting ATPase activity, rotational mecha…
Channel catfish	GU589384	P46777				60S ribosomal protein L5	F:5S rRNA binding; F:structural constituent of ribosome; F:protein binding; C:cytosolic large ribosomal subunit; C:nucleus; P:translation; F:rRNA binding
Channel catfish	GU589385	Q9TTT7				Cytochrome c oxidase subunit 6A1, mitochondrial	F:oxidoreductase activity; C:mitochondrial envelope; C:membrane
Channel catfish	GU589386	Q7T392				Transmembrane protein 179B	C:integral to membrane
Channel catfish	GU589387	Q6DGY7				Gamma-crystallin N-B	F:structural constituent of eye lens
Channel catfish	GU589388	P02611				Myosin regulatory light chain 2B, cardiac muscle isoform	C:myosin complex; F:calcium ion binding; F:motor activity
Channel catfish	GU589389	Q9GMY7				Pepsin A	F:aspartic-type endopeptidase activity
Channel catfish	GU589390	Q8AY75				Calglandulin	C:cytoplasm; C:nucleus; F:calcium ion binding
Channel catfish	GU589391	Q8HXG6				NADH dehydrogenase (ubiquinone) 1 alpha subcomplex subunit 11	C:membrane; C:mitochondrion
Channel catfish	GU589392	Q6PBL0				Mitochondrial import inner membrane translocase subunit Tim16	P:intracellular protein transmembrane transport; C:mitochondrial inner membrane; C:membrane attack complex
Channel catfish	GU589393	P11842				Beta-crystallin A4	P:visual perception; F:structural constituent of eye lens
Channel catfish	GU589394	P84652				Hemoglobin subunit beta	F:heme binding; F:oxygen transporter activity; C:hemoglobin complex; P:oxygen transport; F:iron ion binding; F:oxygen binding
Channel catfish	GU589395	Q9JHE6				Transcription cofactor HES-6	P:lung development; P:pituitary gland development; F:transcription cofactor activity; P:regulation of timing of cell differentiation; P:liver development; C:transcription factor complex; P:negative regulation of auditory receptor cell differentiation; F:transcription repressor activity; P:negative regulation of transcription from RNA polymerase II promoter; P:cell adhesion; F:transcription factor…
Channel catfish	GU589396	P13506	DX101736	Contig0489		Ependymin-1	P:cell-matrix adhesion; F:calcium ion binding; C:extracellular region
Channel catfish	GU589397	Q5FVJ5	FI891356	Contig2445		Uncharacterized protein C16orf45 homolog	F:protein binding
Channel catfish	GU589398	Q7T2A3				DET1- and DDB1-associated protein 1	F:thiamin transmembrane transporter activity; F:rhodopsin-like receptor activity; C:plasma membrane; F:folic acid transporter activity; F:folic acid binding; P:thiamin transport; P:ubiquitin cycle; F:reduced folate carrier activity; P:G-protein coupled receptor protein signaling pathway; C:integral to membrane
Channel catfish	GU589399	Q9NRG1				Phosphoribosyltransferase domain-containing protein 1	P:cytolysis; P:adenine salvage; P:positive regulation of dopamine metabolic process; P:protein homotetramerization; P:response to amphetamine; P:central nervous system neuron development; P:guanine salvage; P:grooming behavior; F:hypoxanthine phosphoribosyltransferase activity; P:cerebral cortex neuron differentiation; P:striatum development; P:dendrite morphogenesis; P:lymphocyte proliferation; …
Channel catfish	GU589400	P82160				Myosin light chain 3, skeletal muscle isoform	F:structural constituent of muscle; P:muscle filament sliding; C:sarcomere; P:muscle organ development; F:calcium ion binding; F:motor activity; C:muscle myosin complex
Channel catfish	GU589401	Q86X83				COMM domain-containing protein 2	F:protein binding
Channel catfish	GU589402	Q8JJ04				Fatty acid-binding protein, liver-type	C:cytoplasm; P:organ morphogenesis; F:lipid binding; P:transport; F:transporter activity
Channel catfish	GU589403	P50120				Retinol-binding protein 2	F:retinal binding; C:cytoplasm; F:retinol binding; P:epidermis development; P:vitamin A metabolic process; P:transport; F:lipid binding; F:transporter activity
Channel catfish	GU589404	Q5BJC2				Transmembrane protein 167A	P:negative regulation of signal transduction; C:membrane attack complex; C:signal recognition particle, endoplasmic reticulum targeting
Channel catfish	GU589405	Q7T3B0				Eukaryotic translation initiation factor 3 subunit M	P:translation; F:protein binding; F:translation initiation factor activity
Channel catfish	GU589406	Q91195				Cystatin	F:endopeptidase inhibitor activity
Channel catfish	GU589407	Q8NFH4				Nucleoporin Nup37	C:nuclear pore; P:intracellular protein transmembrane transport; P:mRNA transport
Channel catfish	GU589408	Q5XH16				NHP2-like protein 1	P:translation; F:RNA binding; C:ribosome; P:embryonic development ending in birth or egg hatching; C:nucleolus; P:growth; P:RNA splicing; P:ribosome biogenesis; P:body morphogenesis; P:nematode larval development; C:spliceosome; P:mRNA processing; P:single fertilization
Channel catfish	GU589409	Q8VE65				Transcription initiation factor TFIID subunit 12	F:general RNA polymerase II transcription factor activity; F:DNA binding; F:protein binding; C:transcription factor TFIID complex; P:transcription initiation from RNA polymerase II promoter; F:transcription initiation factor activity; P:regulation of transcription, DNA-dependent
Channel catfish	GU589410	P10289				Gastrotropin	P:negative regulation of cell proliferation; C:cytoplasm; F:lipid binding; P:lipid metabolic process
Channel catfish	GU589411	Q8HYI9				Prefoldin subunit 5	P:protein folding; F:transcription corepressor activity; F:unfolded protein binding; C:prefoldin complex; C:nucleus; P:regulation of transcription, DNA-dependent
Channel catfish	GU589412	Q02045	FI893976	Contig0499		Myosin light chain 5	F:actin monomer binding; F:structural constituent of muscle; F:microfilament motor activity; C:muscle myosin complex; F:calcium ion binding; P:negative regulation of cell growth; C:A band; F:ATPase activity, coupled; P:regulation of striated muscle contraction; P:ventricular cardiac muscle morphogenesis; F:myosin heavy chain binding; P:smooth muscle contraction; P:actin filament-based movement
Channel catfish	GU589413	Q96CD2				Phosphopantothenoylcysteine decarboxylase	F:phosphopantothenoylcysteine decarboxylase activity; P:coenzyme A biosynthetic process; P:hyperosmotic salinity response
Channel catfish	GU589414	P0CB88				NADH dehydrogenase (ubiquinone) iron-sulfur protein 5	P:transport; F:NADH dehydrogenase (ubiquinone) activity; C:mitochondrial respiratory chain complex I; P:mitochondrial electron transport, NADH to ubiquinone; P:mitochondrial respiratory chain complex I assembly; P:electron transport
Channel catfish	GU589415	O01725				60S acidic ribosomal protein P2	F:structural constituent of ribosome; F:RNA binding; C:cytosolic large ribosomal subunit; P:translational elongation
Channel catfish	GU589416	Q9I8V0				Parvalbumin-2	F:calcium ion binding
Channel catfish	GU589417	P29314				40S ribosomal protein S9	P:body morphogenesis; P:nematode larval development; F:structural constituent of ribosome; F:protein binding; P:positive regulation of growth rate; P:reproduction; P:embryonic development ending in birth or egg hatching; C:cytosolic small ribosomal subunit; P:translation; F:rRNA binding; P:determination of adult life span
Channel catfish	GU589418	Q1LUI2				HD domain-containing protein 2	F:catalytic activity
Channel catfish	GU589419	Q8N183				Mimitin, mitochondrial	C:cell part; F:electron carrier activity
Channel catfish	GU589420	Q503U1				LYR motif-containing protein 5A
Channel catfish	GU589421	Q9D0W5				Peptidyl-prolyl cis-trans isomerase-like 1	C:integral to plasma membrane; P:protein folding; P:RNA splicing; P:neurotransmitter transport; C:spliceosome; P:mRNA processing; F:neurotransmitter:sodium symporter activity; F:peptidyl-prolyl cis-trans isomerase activity
Channel catfish	GU589422	P08938				Purpurin	C:extracellular space; F:retinal binding; C:proteinaceous extracellular matrix; F:retinol binding; P:transport; F:transporter activity
Channel catfish	GU589423	Q9CQ71				Replication protein A 14 kDa subunit	P:DNA replication; F:single-stranded DNA binding; C:DNA replication factor A complex
Channel catfish	GU589424	P27003				Protein S100-A10	F:calcium ion binding
Channel catfish	GU589425	B2RYG6	FI892469	Contig1568		Ubiquitin thioesterase OTUB1	P:immune response; P:cellular amino acid and derivative metabolic process; P:ubiquitin cycle; F:cysteine-type peptidase activity; F:CoA hydrolase activity
Channel catfish	GU589426	P55164				Beta-crystallin A2	F:structural constituent of eye lens; F:protein homodimerization activity
Channel catfish	GU589427	Q9D7M8				DNA-directed RNA polymerase II subunit RPB4	F:DNA-directed RNA polymerase activity; P:telomere maintenance; C:cytoplasmic mRNA processing body; C:DNA-directed RNA polymerase II, core complex; P:nuclear-transcribed mRNA catabolic process, deadenylation-dependent decay; F:nucleotide binding; P:mRNA export from nucleus; P:transcription from RNA polymerase II promoter
Channel catfish	GU589428	Q92485				Acid sphingomyelinase-like phosphodiesterase 3b	C:extracellular space; F:protein binding
Channel catfish	GU589429	Q1L990				Uncharacterized protein C19orf12 homolog	C:membrane attack complex
Channel catfish	GU589430	P13696				Phosphatidylethanolamine-binding protein 1	C:cytoplasm; F:ATP binding; F:serine-type endopeptidase inhibitor activity; F:protein binding; F:phosphatidylethanolamine binding
Channel catfish	GU589431	P47772				40S ribosomal protein S13	F:structural constituent of ribosome; F:RNA binding; F:protein binding; C:cytosolic small ribosomal subunit; P:translation
Channel catfish	GU589432	Q6DK99				Cornifelin homolog B	P:keratinization; F:molecular_function; C:cornified envelope; P:biological_process
Channel catfish	GU589433	P35762				CD81 antigen	P:positive regulation of cell growth; P:positive regulation of 1-phosphatidylinositol 4-kinase activity; P:response to wounding; F:protein binding; P:virion attachment, binding of host cell surface receptor; P:protein localization; P:positive regulation of peptidyl-tyrosine phosphorylation; P:phosphatidylinositol biosynthetic process; P:defense response; C:integral to plasma membrane; P:activatio…
Channel catfish	GU589434	Q0MQC8				NADH dehydrogenase (ubiquinone) 1 beta subcomplex subunit 2, mitochondrial	C:mitochondrial respiratory chain
Channel catfish	GU589435	P63317				Troponin C, slow skeletal and cardiac muscles	F:structural constituent of cytoskeleton; P:regulation of muscle contraction; F:calcium ion binding; C:troponin complex; F:troponin T binding; F:troponin I binding
Channel catfish	GU589436	Q4RGM4				39S ribosomal protein L33, mitochondrial	C:ribosome; F:structural constituent of ribosome; P:translation; C:mitochondrion
Channel catfish	GU589437	Q2NNR5				Cysteinyl leukotriene receptor 1	C:integral to plasma membrane; P:inflammatory response; C:membrane fraction; P:respiratory gaseous exchange; P:elevation of cytosolic calcium ion concentration; F:leukotriene receptor activity; P:cell surface receptor linked signal transduction
Channel catfish	GU589438	Q9UHA4				Mitogen-activated protein kinase scaffold protein 1	P:activation of MAPKK activity; F:kinase activity; F:kinase activator activity; F:protein binding; C:late endosome membrane
Channel catfish	GU589439	P83941				Transcription elongation factor B polypeptide 1	P:regulation of transcription from RNA polymerase II promoter; C:Cul3-RING ubiquitin ligase complex; F:ubiquitin-protein ligase activity; F:protein binding; F:transcription elongation regulator activity; P:nucleotide-excision repair, DNA damage recognition; C:nucleus; P:protein ubiquitination during ubiquitin-dependent protein catabolic process
Channel catfish	GU589440	Q15004				PCNA-associated factor	C:intracellular membrane-bounded organelle
Channel catfish	GU589441	Q1LUV9				Mid1-interacting protein 1-B	P:negative regulation of microtubule depolymerization; C:nucleus; F:protein C-terminus binding; C:microtubule cytoskeleton
Channel catfish	GU589442	O73747				Protein FRG1	P:RNA splicing; C:spliceosome; C:nuclear speck; P:mRNA processing; P:rRNA processing
Channel catfish	GU589443	Q9CR47				Ribosome biogenesis protein NSA2 homolog	P:rRNA processing; C:ribonucleoprotein complex; C:nucleus
Channel catfish	GU589444	Q9PVU6				Hemoglobin embryonic subunit alpha	F:heme binding; F:oxygen transporter activity; C:hemoglobin complex; P:oxygen transport; F:iron ion binding; F:oxygen binding
Channel catfish	GU589445	P62958				Histidine triad nucleotide-binding protein 1	C:cytoskeleton; C:cytoplasm; F:hydrolase activity; P:signal transduction; C:nucleus; F:protein kinase C binding
[truncated: 110 more rows]
